# Supplementary material for: RNA-Seq analysis of nodule development at five different developmental stages of soybean (Glycine max) inoculated with Bradyrhizobium japonicum strain 113-2
Source: Sci Rep. 2017 Feb 7;7:42248. doi: 10.1038/srep42248 (PMC5294573; doi:10.1038/srep42248)
Supplement: Supplementary Files-2 [file srep42248-s2.xls]

## Sheet: Group 1
Table S3: The information data of the DEGs in the ten groups between the five nodule samples-Group 1.
GeneID	Gene_length	branching stage-Expression	flowering stageN-Expression	branching stageN-RPKM	flowering stageN-RPKM	log2 Ratio(28-32dN/11-14dN)	Up-Down-Regulation(28-32dN/11-14dN)	P-value	FDR	KEGG Orthology	GO Component	GO Function	GO Process	Blast nr
Glyma07g33631	303	0	27	0.01	9.53199	9.89663	Up	1.68e-08	1.2e-07	-	GO:0043231//intracellular membrane-bounded organelle	-	-	gi|351722681|ref|NP_001238276.1|/1.39495e-31/uncharacterized protein LOC100305889 [Glycine max]
Glyma06g11730	1790	0	153	0.01	9.14325	9.83656	Up	7.68e-45	2.84e-43	-	-	-	-	gi|356518529|ref|XP_003527931.1|/0/PREDICTED: auxin-induced protein 5NG4-like [Glycine max]
Glyma20g38100	973	0	45	0.01	4.94723	8.95048	Up	1.08e-13	1.19e-12	-	-	-	-	gi|351726870|ref|NP_001237397.1|/1.14296e-84/uncharacterized protein LOC100500140 [Glycine max]
Glyma20g34140	961	0	42	0.01	4.67507	8.86884	Up	7.93e-13	8.2e-12	K09422|1|2e-93|340|pop:POPTR_565840|myb proto-oncogene protein, plant	-	-	-	gi|356535458|ref|XP_003536262.1|/2.32004e-122/PREDICTED: transcription factor MYB21-like [Glycine max]
Glyma13g08080	561	0	19	0.01	3.62287	8.50099	Up	3.41e-06	1.84e-05	K05933|1|1e-09|60.8|pop:POPTR_559288|aminocyclopropanecarboxylate oxidase [EC:1.14.17.4];K06892|5|2e-06|50.1|pop:POPTR_845112|	-	GO:0016706//oxidoreductase activity, acting on paired donors, with incorporation or reduction of molecular oxygen, 2-oxoglutarate as one donor, and incorporation of one atom each of oxygen into both donors	GO:0008152//metabolic process	gi|356524814|ref|XP_003531023.1|/1.10319e-69/PREDICTED: probable 2-oxoglutarate/Fe(II)-dependent dioxygenase-like [Glycine max]
Glyma06g03430	837	0	28	0.01	3.57845	8.48319	Up	8.65e-09	6.35e-08	-	-	GO:0005488//binding	GO:0045333//cellular respiration	gi|351728087|ref|NP_001236159.1|/3.82315e-75/uncharacterized protein LOC100306259 [Glycine max]
Glyma14g22700	1719	0	57	0.01	3.547	8.47046	Up	3.74e-17	5.12e-16	K10615|1|1e-13|76.3|cme:CMB070C|E3 ubiquitin-protein ligase HERC4 [EC:6.3.2.19];K11493|3|4e-12|71.6|ota:Ot03g05690|regulator of chromosome condensation	-	-	-	gi|356554552|ref|XP_003545609.1|/0/PREDICTED: E3 ubiquitin-protein ligase HERC2-like [Glycine max]
Glyma06g00880	605	0	20	0.01	3.5362	8.46606	Up	1.76e-06	9.83e-06	K14488|1|6e-30|128|gmx:100806671|SAUR family protein	-	-	-	gi|351725653|ref|NP_001236844.1|/2.6074e-38/uncharacterized protein LOC100500615 [Glycine max]
Glyma03g28234	1282	0	40	0.01	3.3376	8.38267	Up	2.99e-12	2.96e-11	-	-	-	-	gi|356503385|ref|XP_003520490.1|/0/PREDICTED: F-box protein At2g32560-like [Glycine max]
Glyma07g04850	1062	0	32	0.01	3.2232	8.33235	Up	6.07e-10	5e-09	-	-	-	-	gi|356520118|ref|XP_003528712.1|/6.37433e-39/PREDICTED: uncharacterized protein LOC100806352 [Glycine max]
Glyma05g08300	1167	0	34	0.01	3.11652	8.28379	Up	1.61e-10	1.39e-09	K13418|1|3e-42|171|aly:ARALYDRAFT_895025|somatic embryogenesis receptor kinase 1 [EC:2.7.10.1 2.7.11.1];K04733|2|3e-42|171|smo:SELMODRAFT_159261|interleukin-1 receptor-associated kinase 4 [EC:2.7.11.1]	GO:0031410//cytoplasmic vesicle	GO:0004672//protein kinase activity;GO:0000166//nucleotide binding	-	gi|356563053|ref|XP_003549780.1|/2.48847e-180/PREDICTED: probable receptor-like protein kinase At5g20050-like [Glycine max]
Glyma18g06076	2962	0	83	0.01	2.99747	8.2276	Up	1.19e-24	2.32e-23	K08867|1|2e-127|455|smo:SELMODRAFT_136322|WNK lysine deficient protein kinase [EC:2.7.11.1];K12132|2|5e-127|454|osa:4343678|serine/threonine-protein kinase WNK1 [EC:2.7.11.1]	GO:0043231//intracellular membrane-bounded organelle	GO:0004674//protein serine/threonine kinase activity	GO:0006464//cellular protein modification process	gi|356570080|ref|XP_003553219.1|/0/PREDICTED: probable serine/threonine-protein kinase WNK4-like [Glycine max]
Glyma10g34991	583	0	16	0.01	2.93571	8.19757	Up	2.5e-05	0.00011861	-	-	-	-	gi|356535581|ref|XP_003536323.1|/3.71969e-15/PREDICTED: uncharacterized protein LOC100802016 [Glycine max]
Glyma15g00410	533	0	13	0.01	2.60903	8.02737	Up	0.000183325	0.000746447	-	-	-	-	-
Glyma06g42960	557	0	13	0.01	2.49661	7.96383	Up	0.000183325	0.000746519	-	-	-	-	-
Glyma13g44020	878	0	18	0.01	2.19301	7.77677	Up	6.62e-06	3.44e-05	-	-	-	-	gi|351727184|ref|NP_001237152.1|/1.67255e-60/seed maturation protein PM30 [Glycine max]
Glyma12g36330	1142	0	23	0.01	2.15439	7.75113	Up	2.39e-07	1.5e-06	-	-	-	-	gi|351723039|ref|NP_001236241.1|/2.16188e-112/uncharacterized protein LOC100305754 precursor [Glycine max]
Glyma15g01900	1177	0	23	0.01	2.09032	7.70758	Up	2.39e-07	1.5e-06	K10418|1|2e-16|85.1|olu:OSTLU_39788|dynein light chain LC8-type	GO:0043231//intracellular membrane-bounded organelle;GO:0015630//microtubule cytoskeleton	GO:0003774//motor activity	GO:0048468//cell development;GO:0048513//organ development	gi|356557277|ref|XP_003546944.1|/1.72632e-52/PREDICTED: rho guanine nucleotide exchange factor 8-like [Glycine max]
Glyma02g37350	1399	0	27	0.01	2.06447	7.68963	Up	1.68e-08	1.2e-07	K06892|1|5e-59|226|pop:POPTR_550478|;K05278|2|4e-44|177|gmx:778157|flavonol synthase [EC:1.14.11.23];K05933|4|9e-43|172|gmx:100790622|aminocyclopropanecarboxylate oxidase [EC:1.14.17.4]	-	GO:0016706//oxidoreductase activity, acting on paired donors, with incorporation or reduction of molecular oxygen, 2-oxoglutarate as one donor, and incorporation of one atom each of oxygen into both donors	GO:0008152//metabolic process	gi|356500734|ref|XP_003519186.1|/0/PREDICTED: probable 2-oxoglutarate/Fe(II)-dependent dioxygenase-like [Glycine max]
Glyma17g13730	2360	4	811	0.192317	36.7596	7.57849	Up	1.31e-225	3.2e-223	K01638|1|0.0|1158|gmx:732628|malate synthase [EC:2.3.3.9]	GO:0005777//peroxisome	GO:0016747//transferase activity, transferring acyl groups other than amino-acyl groups;GO:0046912//transferase activity, transferring acyl groups, acyl groups converted into alkyl on transfer	GO:0009060//aerobic respiration;GO:0044262//cellular carbohydrate metabolic process	gi|356563180|ref|XP_003549842.1|/0/PREDICTED: malate synthase, glyoxysomal [Glycine max]
Glyma08g02890	1508	0	25	0.01	1.77338	7.47035	Up	6.34e-08	4.25e-07	K15382|1|1e-127|454|gmx:100802303|solute carrier family 50 (sugar transporter)	GO:0031224//intrinsic to membrane	-	GO:0071702	gi|356523628|ref|XP_003530439.1|/1.71265e-126/PREDICTED: bidirectional sugar transporter SWEET4-like [Glycine max]
Glyma09g25420	1103	0	18	0.01	1.74566	7.44763	Up	6.62e-06	3.44e-05	-	-	-	-	gi|356530864|ref|XP_003533999.1|/1.12816e-102/PREDICTED: uncharacterized protein LOC100778782 [Glycine max]
Glyma03g41430	2362	0	37	0.01	1.67565	7.38858	Up	2.19e-11	2.03e-10	K13418|1|2e-46|186|rcu:RCOM_0186340|somatic embryogenesis receptor kinase 1 [EC:2.7.10.1 2.7.11.1];K13417|2|3e-46|185|ath:AT2G13790|somatic embryogenesis receptor kinase 4 [EC:2.7.10.1 2.7.11.1]	-	GO:0004674//protein serine/threonine kinase activity;GO:0032559;GO:0004672//protein kinase activity;GO:0032559	GO:0006464//cellular protein modification process;GO:0006464//cellular protein modification process	gi|356571206|ref|XP_003553770.1|/0/PREDICTED: probable receptor-like protein kinase At2g42960-like [Glycine max]
Glyma11g02361	1054	0	16	0.01	1.62383	7.34326	Up	2.5e-05	0.000118623	K13426|1|7e-34|142|vvi:100251862|WRKY transcription factor 29;K13425|4|2e-26|117|ath:AT4G01250|WRKY transcription factor 22	GO:0043231//intracellular membrane-bounded organelle	GO:0005488//binding	GO:0006952//defense response;GO:0009725//response to hormone stimulus;GO:0009743//response to carbohydrate stimulus;GO:0006355//regulation of transcription, DNA-dependent;GO:0007165//signal transduction	gi|462406849|gb|EMJ12313.1|/5.48622e-35/hypothetical protein PRUPE_ppa025013mg [Prunus persica]
Glyma10g33450	1152	0	17	0.01	1.57855	7.30246	Up	1.29e-05	6.4e-05	K09422|1|5e-92|336|pop:POPTR_565013|myb proto-oncogene protein, plant	-	-	-	gi|356535458|ref|XP_003536262.1|/1.03751e-138/PREDICTED: transcription factor MYB21-like [Glycine max]
Glyma04g31847	2425	0	35	0.01	1.5439	7.27043	Up	8.28e-11	7.31e-10	K09264|1|1e-122|439|gmx:100784742|MADS-box transcription factor, plant	GO:0043231//intracellular membrane-bounded organelle	GO:0016491//oxidoreductase activity;GO:0003677//DNA binding;GO:0001071//nucleic acid binding transcription factor activity	GO:0006351//transcription, DNA-dependent	gi|356508479|ref|XP_003522984.1|/1.32514e-121/PREDICTED: agamous-like MADS-box protein AGL8-like [Glycine max]
Glyma17g15031	1099	0	15	0.01	1.46001	7.18983	Up	4.86e-05	0.000219766	K11438|1|5e-93|339|gmx:100785846|protein arginine N-methyltransferase 7 [EC:2.1.1.-]	GO:0005737//cytoplasm	GO:0016741	GO:0008213	gi|356565351|ref|XP_003550905.1|/1.57133e-96/PREDICTED: protein arginine N-methyltransferase 1.6-like [Glycine max]
Glyma05g37290	3381	0	43	0.01	1.36046	7.08795	Up	4.08e-13	4.32e-12	K13254|1|2e-57|223|bdi:100828523|spastin [EC:3.6.4.3]	-	GO:0032559;GO:0042623//ATPase activity, coupled	-	gi|356511464|ref|XP_003524446.1|/0/PREDICTED: uncharacterized protein LOC100815589 [Glycine max]
Glyma11g02821	1206	0	15	0.01	1.33047	7.0558	Up	4.86e-05	0.000219789	-	-	GO:0003676//nucleic acid binding;GO:0046914//transition metal ion binding	-	gi|356567050|ref|XP_003551736.1|/1.54076e-31/PREDICTED: dof zinc finger protein DOF5.2-like [Glycine max]
Glyma13g29930	1455	0	18	0.01	1.32334	7.04804	Up	6.62e-06	3.44e-05	-	GO:0044464//cell part	-	-	gi|356546558|ref|XP_003541692.1|/0/PREDICTED: auxin-induced protein 5NG4-like [Glycine max]
Glyma02g07940	1684	0	19	0.01	1.20691	6.91517	Up	3.41e-06	1.84e-05	K00261|1|0.0|763|gmx:100801991|glutamate dehydrogenase (NAD(P)+) [EC:1.4.1.3]	GO:0043231//intracellular membrane-bounded organelle;GO:0043231//intracellular membrane-bounded organelle	GO:0046914//transition metal ion binding;GO:0016639//oxidoreductase activity, acting on the CH-NH2 group of donors, NAD or NADP as acceptor;GO:0032559;GO:0046914//transition metal ion binding;GO:0016639//oxidoreductase activity, acting on the CH-NH2 group of donors, NAD or NADP as acceptor;GO:0032559	GO:0019222//regulation of metabolic process;GO:0009642//response to light intensity;GO:0006970//response to osmotic stress;GO:0019752//carboxylic acid metabolic process;GO:0010038//response to metal ion;GO:0019222//regulation of metabolic process;GO:0009642//response to light intensity;GO:0006970//response to osmotic stress;GO:0019752//carboxylic acid metabolic process;GO:0010038//response to met…	gi|356498801|ref|XP_003518237.1|/0/PREDICTED: glutamate dehydrogenase 1-like [Glycine max]
Glyma07g16760	1325	1	128	0.0856355	10.3337	6.91493	Up	7.92e-36	2.27e-34	-	-	-	-	gi|351722410|ref|NP_001237499.1|/1.7286e-79/uncharacterized protein LOC100306610 [Glycine max]
Glyma09g08170	1547	0	16	0.01	1.10635	6.78966	Up	2.5e-05	0.00011865	K10754|1|1e-07|55.8|gmx:100790070|replication factor C subunit 1;K01757|2|6e-06|50.4|aly:ARALYDRAFT_476542|strictosidine synthase [EC:4.3.3.2]	-	GO:0016843;GO:0016843	GO:0008152//metabolic process;GO:0008152//metabolic process	gi|356530439|ref|XP_003533788.1|/0/PREDICTED: adipocyte plasma membrane-associated protein-like [Glycine max]
Glyma08g26840	1959	0	20	0.01	1.09209	6.77095	Up	1.76e-06	9.83e-06	K13692|1|7e-57|220|vvi:100252177|UDP-glucose:(indol-3-yl)acetate beta-D-glucosyltransferase [EC:2.4.1.121];K13691|2|8e-54|210|mtr:MTR_7g080940|pathogen-inducible salicylic acid glucosyltransferase [EC:2.4.1.-];K13030|5|3e-52|204|sbi:SORBI_01g001220|cyanohydrin beta-glucosyltransferase [EC:2.4.1.85]	-	-	-	gi|356526491|ref|XP_003531851.1|/0/PREDICTED: UDP-glycosyltransferase 83A1-like [Glycine max]
Glyma11g18570	1379	0	14	0.01	1.08599	6.76287	Up	9.44e-05	0.000404501	K13070|1|8e-78|289|osa:4335093|momilactone-A synthase [EC:1.1.1.295];K09841|2|2e-69|261|aly:ARALYDRAFT_474354|xanthoxin dehydrogenase [EC:1.1.1.288]	-	GO:0004312//fatty acid synthase activity	GO:0008152//metabolic process	gi|356539225|ref|XP_003538100.1|/2.85817e-149/PREDICTED: momilactone A synthase-like [Glycine max]
Glyma07g07650	3630	0	36	0.01	1.06086	6.72909	Up	4.26e-11	3.87e-10	K04733|1|8e-47|187|aly:ARALYDRAFT_916421|interleukin-1 receptor-associated kinase 4 [EC:2.7.11.1];K00924|4|8e-45|181|osa:4337593|[EC:2.7.1.-]	-	GO:0004672//protein kinase activity;GO:0000166//nucleotide binding	GO:0006464//cellular protein modification process	gi|356522608|ref|XP_003529938.1|/0/PREDICTED: U-box domain-containing protein 33-like [Glycine max]
Glyma10g32070	2133	0	21	0.01	1.05315	6.71857	Up	9.03e-07	5.24e-06	-	-	GO:0046993;GO:0050662//coenzyme binding	GO:0008152//metabolic process	gi|356533725|ref|XP_003535410.1|/0/PREDICTED: reticuline oxidase-like [Glycine max]
Glyma17g13410	1846	0	17	0.01	0.985098	6.6222	Up	1.29e-05	6.4e-05	K03517|1|2e-180|630|gmx:100780834|quinolinate synthase [EC:2.5.1.72]	GO:0009536//plastid;GO:0009536//plastid	GO:0051536//iron-sulfur cluster binding;GO:0042802//identical protein binding;GO:0030234//enzyme regulator activity;GO:0003824//catalytic activity;GO:0051536//iron-sulfur cluster binding;GO:0042802//identical protein binding;GO:0030234//enzyme regulator activity;GO:0003824//catalytic activity	GO:0045333//cellular respiration;GO:0031325//positive regulation of cellular metabolic process;GO:0019359//nicotinamide nucleotide biosynthetic process;GO:0031163;GO:0043085//positive regulation of catalytic activity;GO:0045333//cellular respiration;GO:0031325//positive regulation of cellular metabolic process;GO:0019359//nicotinamide nucleotide biosynthetic process;GO:0031163;GO:0043085//positiv…	gi|356565250|ref|XP_003550855.1|/0/PREDICTED: uncharacterized protein LOC100809253 [Glycine max]
Glyma05g23680	805	2	208	0.281906	27.6395	6.61537	Up	5.55e-57	2.68e-55	-	-	-	-	gi|351722450|ref|NP_001234942.1|/4.64127e-51/seed maturation protein [Glycine max]
Glyma11g35610	2187	0	20	0.01	0.978236	6.61211	Up	1.76e-06	9.83e-06	K00522|1|3e-106|384|gmx:547476|ferritin heavy chain [EC:1.16.3.1]	GO:0009536//plastid	GO:0046914//transition metal ion binding;GO:0016491//oxidoreductase activity	-	gi|351723695|ref|NP_001237032.1|/4.48569e-105/ferritin-3, chloroplastic [Glycine max]
Glyma06g47780	2069	0	18	0.01	0.930624	6.54013	Up	6.62e-06	3.44e-05	K13420|1|2e-38|159|rcu:RCOM_0633880|LRR receptor-like serine/threonine-protein kinase FLS2 [EC:2.7.11.1]	GO:0005618//cell wall;GO:0009536//plastid	GO:0016491//oxidoreductase activity	GO:0009628//response to abiotic stimulus;GO:0009987//cellular process;GO:0008152//metabolic process;GO:0023052//signaling	gi|351724553|ref|NP_001235526.1|/0/disease resistance protein/LRR protein-related protein precursor [Glycine max]
Glyma16g25540	1871	0	16	0.01	0.914763	6.51533	Up	2.5e-05	0.000118597	K08150|1|8e-69|259|vvi:100268023|MFS transporter, SP family, solute carrier family 2 (myo-inositol transporter), member 13	GO:0031224//intrinsic to membrane	GO:0016628//oxidoreductase activity, acting on the CH-CH group of donors, NAD or NADP as acceptor;GO:0022891//substrate-specific transmembrane transporter activity	GO:0008152//metabolic process;GO:0071702	gi|356561249|ref|XP_003548895.1|/0/PREDICTED: probable polyol transporter 3-like [Glycine max]
Glyma02g40670	999	1	95	0.113581	10.1723	6.48479	Up	1.95e-26	4.09e-25	-	-	-	-	gi|255636220|gb|ACU18451.1|/2.69352e-60/unknown [Glycine max]
Glyma15g07600	1575	0	13	0.01	0.882927	6.46422	Up	0.000183325	0.000746375	K13289|1|0.0|937|gmx:100805845|cathepsin A (carboxypeptidase C) [EC:3.4.16.5]	GO:0044464//cell part	GO:0004180//carboxypeptidase activity	GO:0019538//protein metabolic process	gi|356557667|ref|XP_003547136.1|/0/PREDICTED: serine carboxypeptidase-like 31-like [Glycine max]
Glyma19g00570	1828	0	15	0.01	0.877763	6.45576	Up	4.86e-05	0.000219719	K15402|1|8e-116|416|rcu:RCOM_1376710|cytochrome P450, family 86, subfamily B, polypeptide 1 (fatty acid omega-hydroxylase) [EC:1.14.-.-];K00517|3|2e-112|405|ath:AT5G52320|[EC:1.14.-.-];K15405|4|7e-112|402|aly:ARALYDRAFT_474859|cytochrome P450, family 96, subfamily A, polypeptide 15 (midchain alkane hydroxylase)	-	GO:0046872//metal ion binding;GO:0016491//oxidoreductase activity	-	gi|356573349|ref|XP_003554824.1|/0/PREDICTED: cytochrome P450 86B1-like [Glycine max]
Glyma12g31490	1669	0	13	0.01	0.8332	6.38059	Up	0.000183325	0.000746591	K09561|1|5e-06|51.2|gmx:100796519|STIP1 homology and U-box containing protein 1 [EC:6.3.2.19]	-	-	-	gi|356543680|ref|XP_003540288.1|/0/PREDICTED: E3 ubiquitin-protein ligase PUB23-like [Glycine max]
Glyma13g25600	2035	0	15	0.01	0.788477	6.301	Up	4.86e-05	0.000219813	-	-	-	-	gi|356548785|ref|XP_003542780.1|/0/PREDICTED: protein ZINC INDUCED FACILITATOR-LIKE 1-like isoform 1 [Glycine max]
Glyma02g42810	1873	0	13	0.01	0.742451	6.21422	Up	0.000183325	0.000746088	K14207|1|4e-93|340|pop:POPTR_580719|solute carrier family 38 (sodium-coupled neutral amino acid transporter), member 2	GO:0016020//membrane;GO:0016020//membrane	-	-	gi|356501193|ref|XP_003519411.1|/0/PREDICTED: putative sodium-coupled neutral amino acid transporter 10-like [Glycine max]
Glyma09g05376	1906	0	13	0.01	0.729596	6.18903	Up	0.000183325	0.00074616	K00517|1|3e-138|490|ath:AT4G37340|[EC:1.14.-.-]	GO:0044464//cell part	GO:0016709//oxidoreductase activity, acting on paired donors, with incorporation or reduction of molecular oxygen, NAD(P)H as one donor, and incorporation of one atom of oxygen;GO:0005506//iron ion binding	GO:0008152//metabolic process	gi|356529941|ref|XP_003533544.1|/0/PREDICTED: isoflavone 2'-hydroxylase-like [Glycine max]
Glyma20g30835	2145	1	77	0.0528984	3.83995	6.18172	Up	2.48e-21	4.2e-20	K09286|1|1e-07|57.0|ath:AT1G43160|EREBP-like factor	-	-	-	gi|356534039|ref|XP_003535565.1|/9.98278e-31/PREDICTED: ethylene-responsive transcription factor RAP2-6-like [Glycine max]
Glyma20g29770	1987	0	13	0.01	0.699854	6.12898	Up	0.000183325	0.000746663	-	-	-	GO:0050896//response to stimulus	gi|356575963|ref|XP_003556105.1|/0/PREDICTED: low-temperature-induced 65 kDa protein-like [Glycine max]
Glyma12g34990	1907	1	74	0.0595003	4.15091	6.12439	Up	1.75e-20	2.84e-19	-	-	-	-	gi|356544012|ref|XP_003540450.1|/0/PREDICTED: NAC domain-containing protein 18-like [Glycine max]
Glyma03g42130	2461	0	15	0.01	0.651991	6.02678	Up	4.86e-05	0.000219742	K00924|1|8e-159|559|ath:AT1G30270|[EC:2.7.1.-];K07198|3|2e-68|258|pop:POPTR_818055|5'-AMP-activated protein kinase, catalytic alpha subunit [EC:2.7.11.11]	-	GO:0004672//protein kinase activity;GO:0032559;GO:0004672//protein kinase activity;GO:0032559;GO:0004672//protein kinase activity;GO:0032559	GO:0009267//cellular response to starvation;GO:0009743//response to carbohydrate stimulus;GO:0006813//potassium ion transport;GO:0023052//signaling;GO:0006970//response to osmotic stress;GO:0006464//cellular protein modification process;GO:0009267//cellular response to starvation;GO:0009743//response to carbohydrate stimulus;GO:0006813//potassium ion transport;GO:0023052//signaling;GO:0006970//re…	gi|356504189|ref|XP_003520881.1|/0/PREDICTED: LOW QUALITY PROTEIN: CBL-interacting serine/threonine-protein kinase 9-like [Glycine max]
Glyma08g45580	853	4	276	0.532085	34.6116	6.02346	Up	3.68e-73	2.29e-71	-	-	GO:0030414//peptidase inhibitor activity	-	gi|351724869|ref|NP_001238352.1|/6.17374e-121/uncharacterized protein LOC100306662 precursor [Glycine max]
Glyma07g16740	2175	0	13	0.01	0.639361	5.99856	Up	0.000183325	0.000746231	K14638|1|1e-128|458|ppp:PHYPADRAFT_134814|solute carrier family 15 (peptide/histidine transporter), member 3/4	GO:0031224//intrinsic to membrane	-	GO:0015833//peptide transport	gi|356520927|ref|XP_003529111.1|/0/PREDICTED: putative peptide/nitrate transporter At2g37900-like [Glycine max]
Glyma18g29400	2347	0	14	0.01	0.638083	5.99567	Up	9.44e-05	0.000404542	K09285|1|1e-75|282|gmx:100775390|AP2-like factor, ANT lineage	GO:0043231//intracellular membrane-bounded organelle	GO:0003676//nucleic acid binding;GO:0001071//nucleic acid binding transcription factor activity	GO:0050789//regulation of biological process;GO:0040007//growth;GO:0009908//flower development;GO:0048513//organ development;GO:0008152//metabolic process	gi|356566177|ref|XP_003551311.1|/3.68094e-115/PREDICTED: AP2-like ethylene-responsive transcription factor PLT2-like [Glycine max]
Glyma06g41050	2861	0	17	0.01	0.635614	5.99008	Up	1.29e-05	6.4e-05	K04733|1|1e-58|226|smo:SELMODRAFT_33807|interleukin-1 receptor-associated kinase 4 [EC:2.7.11.1];K13418|4|5e-54|211|vvi:100247683|somatic embryogenesis receptor kinase 1 [EC:2.7.10.1 2.7.11.1];K13416|5|9e-54|210|aly:ARALYDRAFT_491347|brassinosteroid insensitive 1-associated receptor kinase 1 [EC:2.7.10.1 2.7.11.1]	-	-	-	gi|356514951|ref|XP_003526165.1|/0/PREDICTED: receptor-like serine/threonine-protein kinase SD1-8-like [Glycine max]
Glyma06g35585	1947	17	1058	0.990724	58.1275	5.87459	Up	2.97e-274	9.44e-272	K00815|1|0.0|774|gmx:732650|tyrosine aminotransferase [EC:2.6.1.5]	-	GO:0070547;GO:0048037//cofactor binding;GO:0016846//carbon-sulfur lyase activity;GO:0070547;GO:0048037//cofactor binding;GO:0016846//carbon-sulfur lyase activity	GO:0008652//cellular amino acid biosynthetic process;GO:0042360//vitamin E metabolic process;GO:0008652//cellular amino acid biosynthetic process;GO:0042360//vitamin E metabolic process	gi|351726492|ref|NP_001238408.1|/0/tyrosine aminotransferase [Glycine max]
Glyma10g15170	2813	0	15	0.01	0.570406	5.83392	Up	4.86e-05	0.000219836	K04733|1|5e-62|238|smo:SELMODRAFT_159261|interleukin-1 receptor-associated kinase 4 [EC:2.7.11.1];K13430|3|2e-59|229|rcu:RCOM_1078760|serine/threonine-protein kinase PBS1 [EC:2.7.11.1];K13416|5|9e-59|227|ath:AT4G33430|brassinosteroid insensitive 1-associated receptor kinase 1 [EC:2.7.10.1 2.7.11.1]	-	-	-	gi|356537461|ref|XP_003537245.1|/0/PREDICTED: cysteine-rich receptor-like protein kinase 25-like [Glycine max]
Glyma13g24270	3231	0	16	0.01	0.529719	5.72715	Up	2.5e-05	0.000118637	K10999|1|5e-103|336|vvi:100248512|cellulose synthase A [EC:2.4.1.12]	GO:0016020//membrane;GO:0016020//membrane	GO:0016757//transferase activity, transferring glycosyl groups;GO:0016757//transferase activity, transferring glycosyl groups	GO:0009987//cellular process;GO:0009987//cellular process	gi|356548660|ref|XP_003542718.1|/0/PREDICTED: cellulose synthase-like protein G2-like [Glycine max]
Glyma06g22650	1568	1	54	0.0723642	3.68392	5.66982	Up	7.59e-15	8.98e-14	K09264|1|5e-127|452|gmx:100816836|MADS-box transcription factor, plant	GO:0043231//intracellular membrane-bounded organelle	GO:0003677//DNA binding;GO:0001071//nucleic acid binding transcription factor activity;GO:0016628//oxidoreductase activity, acting on the CH-CH group of donors, NAD or NADP as acceptor	GO:0006351//transcription, DNA-dependent	gi|363807666|ref|NP_001242674.1|/6.85703e-126/uncharacterized protein LOC100816836 [Glycine max]
Glyma02g06650	1981	1	54	0.0572777	2.91589	5.66982	Up	7.59e-15	8.98e-14	-	-	-	-	gi|359806045|ref|NP_001240922.1|/1.04668e-178/uncharacterized protein LOC100789634 [Glycine max]
Glyma10g32380	1958	5	257	0.289752	14.0405	5.59863	Up	2.15e-66	1.22e-64	K00924|1|2e-08|59.3|ath:AT5G22850|[EC:2.7.1.-]	-	-	-	gi|356535355|ref|XP_003536212.1|/0/PREDICTED: basic 7S globulin-like [Glycine max]
Glyma07g03920	2969	0	13	0.01	0.468377	5.5496	Up	0.000183325	0.000746303	K15718|1|0.0|1428|gmx:100127399|linoleate 9S-lipoxygenase [EC:1.13.11.58]	GO:0044424//intracellular part	GO:0046914//transition metal ion binding;GO:0016702//oxidoreductase activity, acting on single donors with incorporation of molecular oxygen, incorporation of two atoms of oxygen	GO:0006633//fatty acid biosynthetic process	gi|356519443|ref|XP_003528382.1|/0/PREDICTED: linoleate 9S-lipoxygenase 1-like isoform 1 [Glycine max]
Glyma18g11820	1869	2	99	0.12142	5.66615	5.54429	Up	3.57e-26	7.41e-25	K11818|1|3e-123|441|aly:ARALYDRAFT_913321|cytochrome P450, family 83, subfamily B, polypeptide 1 [EC:1.14.-.-];K00517|3|2e-119|427|ath:AT3G26300|[EC:1.14.-.-]	-	GO:0016491//oxidoreductase activity;GO:0005506//iron ion binding	-	gi|356567371|ref|XP_003551894.1|/0/PREDICTED: cytochrome P450 83B1-like [Glycine max]
Glyma12g23150	1048	26	1230	2.81502	125.547	5.47894	Up	0	0	K01953|1|2e-07|55.1|ppp:PHYPADRAFT_173106|asparagine synthase (glutamine-hydrolysing) [EC:6.3.5.4]	GO:0016020//membrane;GO:0044444//cytoplasmic part;GO:0043231//intracellular membrane-bounded organelle	-	-	gi|356543282|ref|XP_003540091.1|/8.71504e-150/PREDICTED: stem-specific protein TSJT1-like [Glycine max]
Glyma18g43240	1942	1	47	0.0584279	2.58887	5.46952	Up	6.96e-13	7.23e-12	K00232|1|2e-172|603|gmx:100777033|acyl-CoA oxidase [EC:1.3.3.6]	GO:0042579//microbody;GO:0042579//microbody;GO:0042579//microbody;GO:0042579//microbody;GO:0042579//microbody;GO:0042579//microbody	GO:0050662//coenzyme binding;GO:0016634;GO:0050662//coenzyme binding;GO:0016634;GO:0050662//coenzyme binding;GO:0016634;GO:0050662//coenzyme binding;GO:0016634;GO:0050662//coenzyme binding;GO:0016634;GO:0050662//coenzyme binding;GO:0016634	GO:0009062//fatty acid catabolic process;GO:0003006//developmental process involved in reproduction;GO:0009062//fatty acid catabolic process;GO:0003006//developmental process involved in reproduction;GO:0009062//fatty acid catabolic process;GO:0003006//developmental process involved in reproduction;GO:0009062//fatty acid catabolic process;GO:0003006//developmental process involved in reproduction…	gi|356568112|ref|XP_003552257.1|/0/PREDICTED: acyl-coenzyme A oxidase 4, peroxisomal-like [Glycine max]
Glyma14g38980	1066	6	256	0.638651	25.6889	5.32997	Up	8.76e-65	4.87e-63	-	-	-	-	gi|255636220|gb|ACU18451.1|/5.22527e-49/unknown [Glycine max]
Glyma18g42580	2129	41	1725	2.18513	86.6714	5.30976	Up	0	0	K13508|1|0.0|1022|gmx:100808918|glycerol-3-phosphate acyltransferase [EC:2.3.1.15]	GO:0044464//cell part	GO:0016411//acylglycerol O-acyltransferase activity	GO:0006633//fatty acid biosynthetic process;GO:0009791//post-embryonic development	gi|356568058|ref|XP_003552230.1|/0/PREDICTED: glycerol-3-phosphate acyltransferase 6-like [Glycine max]
Glyma11g20020	2405	3	126	0.141539	5.60425	5.30725	Up	1.97e-32	5.08e-31	K01904|1|0.0|1043|gmx:100808944|4-coumarate--CoA ligase [EC:6.2.1.12]	GO:0042579//microbody;GO:0042579//microbody	GO:0016703;GO:0016408;GO:0016703;GO:0016408	GO:0009694//jasmonic acid metabolic process;GO:0009850//auxin metabolic process;GO:0009694//jasmonic acid metabolic process;GO:0009850//auxin metabolic process	gi|356539342|ref|XP_003538157.1|/0/PREDICTED: 4-coumarate--CoA ligase-like 7-like [Glycine max]
Glyma17g03040	688	4	167	0.659692	25.9651	5.29864	Up	1.41e-42	4.89e-41	-	-	-	GO:0050896//response to stimulus	gi|351726708|ref|NP_001235600.1|/3.0865e-47/desiccation protective protein LEA5 [Glycine max]
Glyma04g08150	2198	7	284	0.36136	13.8214	5.25733	Up	2.75e-71	1.67e-69	-	-	GO:0016491//oxidoreductase activity;GO:0016491//oxidoreductase activity;GO:0016491//oxidoreductase activity	GO:0007165//signal transduction;GO:0019725//cellular homeostasis;GO:0007165//signal transduction;GO:0019725//cellular homeostasis;GO:0007165//signal transduction;GO:0019725//cellular homeostasis	gi|356507842|ref|XP_003522672.1|/0/PREDICTED: probable nucleoredoxin 3-like [Glycine max]
Glyma13g25273	1817	24	969	1.49874	57.0468	5.25032	Up	1.09e-239	2.93e-237	K04121|1|5e-52|204|vvi:100267397|ent-kaurene synthase [EC:4.2.3.19];K04120|5|4e-48|191|ppp:PHYPADRAFT_107108|ent-copalyl diphosphate synthase [EC:5.5.1.13]	GO:0043231//intracellular membrane-bounded organelle	GO:0016838//carbon-oxygen lyase activity, acting on phosphates	GO:0016101//diterpenoid metabolic process;GO:0009719;GO:0006950//response to stress;GO:0051707//response to other organism	gi|356546264|ref|XP_003541549.1|/0/PREDICTED: (E,E)-geranyllinalool synthase-like [Glycine max]
Glyma11g27720	2260	21	841	1.05434	39.8061	5.23858	Up	5.18e-208	1.15e-205	K01953|1|0.0|1166|gmx:100798318|asparagine synthase (glutamine-hydrolysing) [EC:6.3.5.4]	-	GO:0016884//carbon-nitrogen ligase activity, with glutamine as amido-N-donor;GO:0032559	GO:0009064//glutamine family amino acid metabolic process;GO:0006528//asparagine metabolic process	gi|356539639|ref|XP_003538303.1|/0/PREDICTED: asparagine synthetase [glutamine-hydrolyzing] 2-like [Glycine max]
Glyma09g27461	1191	3	119	0.285811	10.688	5.22479	Up	1.74e-30	4.21e-29	K09264|1|9e-51|199|osa:4330328|MADS-box transcription factor, plant	GO:0043231//intracellular membrane-bounded organelle;GO:0043231//intracellular membrane-bounded organelle;GO:0043231//intracellular membrane-bounded organelle	GO:0003677//DNA binding;GO:0001071//nucleic acid binding transcription factor activity;GO:0003677//DNA binding;GO:0001071//nucleic acid binding transcription factor activity;GO:0003677//DNA binding;GO:0001071//nucleic acid binding transcription factor activity;GO:0003677//DNA binding;GO:0003677//DNA binding	GO:0006351//transcription, DNA-dependent;GO:0006351//transcription, DNA-dependent;GO:0006351//transcription, DNA-dependent;GO:0006351//transcription, DNA-dependent;GO:0006351//transcription, DNA-dependent	gi|356530917|ref|XP_003534025.1|/4.57312e-129/PREDICTED: MADS-box transcription factor 6-like [Glycine max]
Glyma15g16545	2091	1	38	0.0542645	1.94398	5.16286	Up	2.25e-10	1.92e-09	K11684|1|9e-27|120|sbi:SORBI_03g001920|bromodomain-containing factor 1;K11723|3|2e-11|69.3|ath:AT5G55040|bromodomain-containing protein 7/9	-	GO:0016740//transferase activity;GO:0016740//transferase activity	-	gi|356558209|ref|XP_003547400.1|/9.12499e-180/PREDICTED: transcription factor GTE1-like [Glycine max]
Glyma06g19490	869	2	76	0.261144	9.35526	5.16286	Up	9.24e-20	1.45e-18	-	-	-	-	gi|356516682|ref|XP_003527022.1|/2.70361e-103/PREDICTED: uncharacterized protein LOC100809363 [Glycine max]
Glyma11g08730	1468	1	37	0.0772936	2.69611	5.12439	Up	4.27e-10	3.55e-09	-	-	GO:0004871//signal transducer activity	-	gi|351726216|ref|NP_001236607.1|/2.2486e-91/uncharacterized protein LOC100499831 [Glycine max]
Glyma04g39190	1677	2	73	0.135321	4.65642	5.10476	Up	6.27e-19	9.44e-18	K00001|1|0.0|718|gmx:100783318|alcohol dehydrogenase [EC:1.1.1.1]	-	GO:0016616//oxidoreductase activity, acting on the CH-OH group of donors, NAD or NADP as acceptor;GO:0046914//transition metal ion binding	GO:0008152//metabolic process	gi|356508983|ref|XP_003523232.1|/0/PREDICTED: alcohol dehydrogenase-like [Glycine max]
Glyma19g01970	3907	2	71	0.058084	1.94391	5.06468	Up	2.25e-18	3.27e-17	K05658|1|0.0|1731|gmx:100808241|ATP-binding cassette, subfamily B (MDR/TAP), member 1	GO:0031224//intrinsic to membrane	GO:0017111//nucleoside-triphosphatase activity;GO:0000166//nucleotide binding;GO:0017111//nucleoside-triphosphatase activity;GO:0000166//nucleotide binding;GO:0017111//nucleoside-triphosphatase activity;GO:0015405;GO:0032559	GO:0009987//cellular process;GO:0006810//transport;GO:0009987//cellular process;GO:0006810//transport;GO:0006810//transport;GO:0009207	gi|356573429|ref|XP_003554863.1|/0/PREDICTED: ABC transporter B family member 15-like [Glycine max]
Glyma16g27950	2351	18	638	0.86874	29.0289	5.06242	Up	1.49e-155	2.32e-153	K09286|1|2e-21|103|ath:AT1G43160|EREBP-like factor	-	-	-	gi|356561412|ref|XP_003548975.1|/3.01617e-147/PREDICTED: uncharacterized protein LOC100817436 [Glycine max]
Glyma06g45950	2682	12	414	0.507683	16.5122	5.02346	Up	4.69e-101	4.21e-99	K01637|1|0.0|1075|gmx:100789036|isocitrate lyase [EC:4.1.3.1]	GO:0005777//peroxisome	GO:0016833//oxo-acid-lyase activity	GO:0009060//aerobic respiration;GO:0043436;GO:0044262//cellular carbohydrate metabolic process	gi|358248362|ref|NP_001239869.1|/0/isocitrate lyase 1 [Glycine max]
Glyma06g08220	3063	4	137	0.148178	4.78449	5.01297	Up	2.93e-34	8.07e-33	-	-	GO:0016491//oxidoreductase activity;GO:0016491//oxidoreductase activity	GO:0007165//signal transduction;GO:0019725//cellular homeostasis;GO:0007165//signal transduction;GO:0019725//cellular homeostasis	gi|356515549|ref|XP_003526462.1|/0/PREDICTED: probable nucleoredoxin 3-like [Glycine max]
Glyma13g35560	1907	1	34	0.0595003	1.90717	5.0024	Up	2.89e-09	2.23e-08	-	-	-	-	gi|356549757|ref|XP_003543257.1|/0/PREDICTED: NAC domain-containing protein 18 [Glycine max]
Glyma17g36270	1670	3	102	0.203833	6.5335	5.0024	Up	8.93e-26	1.83e-24	-	-	GO:0003824//catalytic activity	GO:0044238//primary metabolic process	gi|356562295|ref|XP_003549407.1|/0/PREDICTED: patatin group A-3-like [Glycine max]
Glyma13g32480	1787	1	33	0.0634958	1.97538	4.95933	Up	5.47e-09	4.09e-08	-	-	GO:0005488//binding;GO:0005488//binding	-	gi|356549443|ref|XP_003543103.1|/0/PREDICTED: uncharacterized protein LOC100790958 [Glycine max]
Glyma18g50090	1897	4	128	0.239256	7.2178	4.91493	Up	8.89e-32	2.24e-30	K13068|1|7e-54|210|aly:ARALYDRAFT_479675|sinapate 1-glucosyltransferase [EC:2.4.1.120];K13692|2|1e-52|206|vvi:100252177|UDP-glucose:(indol-3-yl)acetate beta-D-glucosyltransferase [EC:2.4.1.121];K13691|3|9e-52|203|mtr:MTR_7g080940|pathogen-inducible salicylic acid glucosyltransferase [EC:2.4.1.-]	-	-	-	gi|356568730|ref|XP_003552563.1|/0/PREDICTED: UDP-glycosyltransferase 83A1-like [Glycine max]
Glyma12g32370	1842	1	32	0.0615999	1.85833	4.91493	Up	1.03e-08	7.52e-08	K15086|1|4e-92|337|rcu:RCOM_0906740|(3S)-linalool synthase [EC:4.2.3.25];K12742|3|2e-84|311|pop:POPTR_1111628|isoprene synthase [EC:4.2.3.27];K14181|4|1e-79|295|vvi:100256880|valencene synthase [EC:4.2.3.73]	-	GO:0046872//metal ion binding;GO:0010333//terpene synthase activity;GO:0046872//metal ion binding;GO:0010333//terpene synthase activity	-	gi|356543756|ref|XP_003540326.1|/0/PREDICTED: R-linalool synthase, chloroplastic-like [Glycine max]
Glyma16g32010	1941	2	63	0.116916	3.47198	4.89221	Up	3.63e-16	4.67e-15	K00517|1|2e-125|447|aly:ARALYDRAFT_320824|[EC:1.14.-.-];K11868|5|4e-120|430|ath:AT2G30770|cytochrome P450, family 71, subfamily A, polypeptide 13 (indoleacetaldoxime dehydratase) [EC:4.99.1.6]	-	GO:0004497//monooxygenase activity;GO:0005506//iron ion binding	-	gi|356559841|ref|XP_003548205.1|/0/PREDICTED: cytochrome P450 71A26-like [Glycine max]
Glyma07g04440	1154	1	31	0.098325	2.87355	4.86913	Up	1.95e-08	1.38e-07	-	-	-	-	gi|388497288|gb|AFK36710.1|/2.15451e-35/unknown [Lotus japonicus]
Glyma03g11610	1433	4	121	0.316726	9.03236	4.8338	Up	7.48e-30	1.78e-28	K00011|1|3e-116|417|ath:AT2G37790|aldehyde reductase [EC:1.1.1.21];K00002|2|9e-112|402|osa:4338987|alcohol dehydrogenase (NADP+) [EC:1.1.1.2];K08243|3|7e-51|199|mtr:MTR_5g097900|6'-deoxychalcone synthase [EC:2.3.1.170]	-	-	-	gi|356504240|ref|XP_003520905.1|/4.29126e-172/PREDICTED: aldo-keto reductase family 4 member C9-like [Glycine max]
Glyma07g09110	2108	5	151	0.269134	7.66247	4.83141	Up	6.02e-37	1.79e-35	K00517|1|1e-119|428|osa:4348172|[EC:1.14.-.-];K16084|3|5e-100|363|osa:4329723|cytochrome P450, family 76, subfamily M, polypeptide 7 (ent-cassa-12,15-diene 11-hydroxylase) [EC:1.14.13.145];K05280|4|9e-91|333|mtr:MTR_3g025230|flavonoid 3'-monooxygenase [EC:1.14.13.21]	-	GO:0016491//oxidoreductase activity;GO:0005506//iron ion binding	-	gi|356520509|ref|XP_003528904.1|/0/PREDICTED: cytochrome P450 76C4-like [Glycine max]
Glyma04g36373	1831	1	30	0.06197	1.75265	4.82182	Up	3.68e-08	2.53e-07	K00517|1|4e-59|227|ath:AT3G26310|[EC:1.14.-.-];K09755|4|2e-55|215|rcu:RCOM_0193830|ferulate-5-hydroxylase [EC:1.14.-.-]	GO:0016020//membrane;GO:0016020//membrane	GO:0016491//oxidoreductase activity;GO:0005506//iron ion binding;GO:0016491//oxidoreductase activity;GO:0005506//iron ion binding	GO:0008152//metabolic process;GO:0008152//metabolic process	gi|356507305|ref|XP_003522408.1|/1.32353e-115/PREDICTED: LOW QUALITY PROTEIN: cytochrome P450 71A1-like [Glycine max]
Glyma06g17520	1596	2	60	0.142189	4.02143	4.82182	Up	2.43e-15	2.96e-14	K15382|1|1e-140|498|gmx:100810426|solute carrier family 50 (sugar transporter)	GO:0016020//membrane;GO:0031410//cytoplasmic vesicle;GO:0031410//cytoplasmic vesicle	-	GO:0006810//transport	gi|356516515|ref|XP_003526939.1|/1.89338e-139/PREDICTED: bidirectional sugar transporter SWEET12-like [Glycine max]
Glyma19g18636	694	1	30	0.163497	4.62407	4.82182	Up	3.68e-08	2.53e-07	-	-	-	-	-
Glyma06g15341	1662	3	89	0.204814	5.72824	4.8057	Up	3.39e-22	5.97e-21	K09286|1|4e-15|81.3|vvi:100248027|EREBP-like factor	-	-	-	gi|356518730|ref|XP_003528031.1|/1.30038e-114/PREDICTED: ethylene-responsive transcription factor ERF109-like [Glycine max]
Glyma15g11410	1841	17	504	1.04777	29.2846	4.80475	Up	7.31e-120	8e-118	K03327|1|0.0|887|gmx:100793298|multidrug resistance protein, MATE family	-	GO:0022857//transmembrane transporter activity	GO:0006810//transport	gi|356557907|ref|XP_003547251.1|/0/PREDICTED: protein TRANSPARENT TESTA 12-like [Glycine max]
Glyma08g03060	2848	5	144	0.199205	5.4086	4.76293	Up	5e-35	1.4e-33	K15813|1|0.0|883|vvi:100259856|beta-amyrin synthase [EC:5.4.99.39];K01853|2|0.0|872|sbi:SORBI_04g003200|cycloartenol synthase [EC:5.4.99.8]	-	GO:0016853//isomerase activity;GO:0016853//isomerase activity;GO:0016853//isomerase activity;GO:0016853//isomerase activity	-	gi|356523704|ref|XP_003530475.1|/0/PREDICTED: cycloartenol synthase-like isoform 1 [Glycine max]
Glyma08g16280	1047	3	86	0.32512	8.78646	4.75624	Up	2.25e-21	3.83e-20	-	-	GO:0003676//nucleic acid binding	GO:0044260;GO:0090304;GO:0040029//regulation of gene expression, epigenetic	gi|356546333|ref|XP_003541581.1|/2.35816e-54/PREDICTED: protein argonaute 16-like [Glycine max]
Glyma02g45790	2074	2	57	0.109419	2.93987	4.74782	Up	1.62e-14	1.87e-13	K01647|1|0.0|960|gmx:100784332|citrate synthase [EC:2.3.3.1]	GO:0005777//peroxisome	GO:0046912//transferase activity, transferring acyl groups, acyl groups converted into alkyl on transfer	GO:0009062//fatty acid catabolic process;GO:0009060//aerobic respiration;GO:0044262//cellular carbohydrate metabolic process	gi|356501489|ref|XP_003519557.1|/0/PREDICTED: citrate synthase, glyoxysomal-like [Glycine max]
Glyma15g16214	796	1	28	0.142547	3.76277	4.72229	Up	1.3e-07	8.42e-07	-	-	-	-	-
Glyma13g00600	516	1	28	0.219897	5.80458	4.72229	Up	1.3e-07	8.42e-07	-	-	-	-	gi|356550267|ref|XP_003543509.1|/2.23757e-97/PREDICTED: uncharacterized protein LOC100785670 [Glycine max]
Glyma13g25266	1572	10	272	0.721801	18.5088	4.68047	Up	2.13e-64	1.18e-62	K04121|1|8e-38|156|gmx:100793849|ent-kaurene synthase [EC:4.2.3.19];K04120|2|2e-37|155|smo:SELMODRAFT_408338|ent-copalyl diphosphate synthase [EC:5.5.1.13]	GO:0043231//intracellular membrane-bounded organelle	GO:0046872//metal ion binding;GO:0016838//carbon-oxygen lyase activity, acting on phosphates	GO:0016101//diterpenoid metabolic process;GO:0009719;GO:0006950//response to stress;GO:0051707//response to other organism	gi|356546264|ref|XP_003541549.1|/4.88214e-164/PREDICTED: (E,E)-geranyllinalool synthase-like [Glycine max]
Glyma03g38570	1730	1	27	0.0655879	1.66947	4.66982	Up	2.45e-07	1.53e-06	K15638|1|7e-117|243|ath:AT1G17060|cytochrome P450, family 72, subfamily C, polypeptide 1;K15639|5|1e-115|277|aly:ARALYDRAFT_901457|cytochrome P450, family 734, subfamily A, polypeptide 1 (PHYB activation tagged suppressor 1) [EC:1.14.-.-]	-	GO:0016491//oxidoreductase activity;GO:0005506//iron ion binding	-	gi|356505719|ref|XP_003521637.1|/0/PREDICTED: LOW QUALITY PROTEIN: secologanin synthase-like [Glycine max]
Glyma19g44970	2638	2	54	0.0860251	2.18968	4.66982	Up	1.07e-13	1.18e-12	K12130|1|2e-68|258|rcu:RCOM_0969830|pseudo-response regulator 5	-	-	GO:0009987//cellular process;GO:0009987//cellular process;GO:0009987//cellular process;GO:0009987//cellular process	gi|356571269|ref|XP_003553801.1|/0/PREDICTED: two-component response regulator-like PRR95-like [Glycine max]
Glyma15g05810	1484	1	27	0.0764603	1.94622	4.66982	Up	2.45e-07	1.53e-06	K00430|1|0.0|642|gmx:100777336|peroxidase [EC:1.11.1.7]	-	GO:0016209//antioxidant activity;GO:0005506//iron ion binding;GO:0003824//catalytic activity	GO:0042743//hydrogen peroxide metabolic process;GO:0006950//response to stress	gi|356558653|ref|XP_003547618.1|/0/PREDICTED: cationic peroxidase 2-like [Glycine max]
Glyma06g44870	2427	1	27	0.046752	1.19003	4.66982	Up	2.45e-07	1.53e-06	K06694|1|8e-06|50.8|pop:POPTR_659236|26S proteasome non-ATPase regulatory subunit 10	-	-	-	gi|356517520|ref|XP_003527435.1|/0/PREDICTED: ankyrin repeat-containing protein At5g02620-like [Glycine max]
Glyma18g42590	792	1	27	0.143266	3.64671	4.66982	Up	2.45e-07	1.53e-06	K11517|1|6e-71|265|gmx:100170736|(S)-2-hydroxy-acid oxidase [EC:1.1.3.15]	GO:0005840//ribosome;GO:0009532//plastid stroma;GO:0005576//extracellular region;GO:0042579//microbody	GO:0003973//(S)-2-hydroxy-acid oxidase activity	-	gi|356566652|ref|XP_003551544.1|/1.50514e-102/PREDICTED: LOW QUALITY PROTEIN: peroxisomal (S)-2-hydroxy-acid oxidase GLO1-like [Glycine max]
Glyma04g02440	2551	4	108	0.177918	4.52872	4.66982	Up	2.71e-26	5.65e-25	-	GO:0005576//extracellular region	GO:0005515//protein binding;GO:0004175//endopeptidase activity	GO:0019538//protein metabolic process;GO:0044092//negative regulation of molecular function	gi|356509291|ref|XP_003523384.1|/0/PREDICTED: subtilisin-like protease-like [Glycine max]
Glyma05g00351	1145	5	133	0.495489	12.4253	4.64829	Up	5.07e-32	1.29e-30	-	-	-	-	gi|356513485|ref|XP_003525444.1|/1.3753e-74/PREDICTED: uncharacterized protein LOC100776397 [Glycine max]
Glyma11g02810	1036	4	104	0.438097	10.7383	4.61537	Up	3.34e-25	6.7e-24	-	-	-	-	gi|351726802|ref|NP_001236371.1|/5.50866e-88/uncharacterized protein LOC100306532 [Glycine max]
Glyma14g04250	946	1	26	0.119944	2.93998	4.61537	Up	4.6e-07	2.78e-06	-	-	GO:0004866//endopeptidase inhibitor activity	GO:0051346//negative regulation of hydrolase activity	gi|356554211|ref|XP_003545442.1|/8.0076e-51/PREDICTED: cysteine proteinase inhibitor isoform 1 [Glycine max]
Glyma08g27710	2604	1	26	0.0435741	1.06806	4.61537	Up	4.6e-07	2.78e-06	K04733|1|3e-50|198|ath:AT5G38990|interleukin-1 receptor-associated kinase 4 [EC:2.7.11.1];K00924|3|7e-39|160|osa:4333912|[EC:2.7.1.-]	-	GO:0004672//protein kinase activity;GO:0032559	GO:0006464//cellular protein modification process	gi|351721964|ref|NP_001238507.1|/0/serine-threonine kinase [Glycine max]
Glyma15g18860	2422	1	26	0.0468485	1.14832	4.61537	Up	4.6e-07	2.77e-06	K04368|1|1e-113|409|rcu:RCOM_1046440|mitogen-activated protein kinase kinase 1 [EC:2.7.12.2]	-	GO:0004672//protein kinase activity;GO:0032559;GO:0004672//protein kinase activity;GO:0032559;GO:0004672//protein kinase activity;GO:0032559	GO:0006464//cellular protein modification process;GO:0006464//cellular protein modification process;GO:0006464//cellular protein modification process	gi|356556312|ref|XP_003546470.1|/0/PREDICTED: mitogen-activated protein kinase kinase 2-like [Glycine max]
Glyma19g03010	1724	4	103	0.263265	6.3909	4.60143	Up	6.26e-25	1.24e-23	K13691|1|0.0|660|mtr:MTR_7g080940|pathogen-inducible salicylic acid glucosyltransferase [EC:2.4.1.-]	-	GO:0016758//transferase activity, transferring hexosyl groups	-	gi|356572896|ref|XP_003554601.1|/0/PREDICTED: UDP-glycosyltransferase 74F1-like [Glycine max]
Glyma16g22873	1330	8	200	0.682509	16.0857	4.55879	Up	5.4e-47	2.11e-45	-	-	-	-	gi|356502081|ref|XP_003519850.1|/4.05731e-36/PREDICTED: GDSL esterase/lipase At4g16230-like [Glycine max]
Glyma12g04630	2456	1	25	0.0461999	1.08886	4.55879	Up	8.64e-07	5.03e-06	K00975|1|0.0|1061|gmx:100808791|glucose-1-phosphate adenylyltransferase [EC:2.7.7.27]	GO:0009536//plastid	GO:0070566//adenylyltransferase activity	GO:0005977//glycogen metabolic process	gi|356545193|ref|XP_003541029.1|/0/PREDICTED: glucose-1-phosphate adenylyltransferase large subunit 1-like [Glycine max]
Glyma17g04920	3998	12	293	0.340571	7.83948	4.52473	Up	6.48e-68	3.77e-66	K14157|1|0.0|2054|gmx:100811246|alpha-aminoadipic semialdehyde synthase [EC:1.5.1.8 1.5.1.9]	-	GO:0004753//saccharopine dehydrogenase activity	GO:0008152//metabolic process	gi|356565590|ref|XP_003551022.1|/0/PREDICTED: alpha-aminoadipic semialdehyde synthase-like [Glycine max]
Glyma08g04670	1468	3	73	0.231881	5.31936	4.5198	Up	7.93e-18	1.12e-16	K09422|1|2e-91|334|vvi:100242243|myb proto-oncogene protein, plant	GO:0043231//intracellular membrane-bounded organelle	GO:0003676//nucleic acid binding	-	gi|255636342|gb|ACU18510.1|/2.27464e-176/unknown [Glycine max]
Glyma10g02350	1654	7	170	0.480211	10.9945	4.51697	Up	6.33e-40	2.04e-38	-	-	GO:0046914//transition metal ion binding;GO:0019787//small conjugating protein ligase activity	GO:0010035//response to inorganic substance;GO:0032446//protein modification by small protein conjugation;GO:0033554//cellular response to stress;GO:0009696//salicylic acid metabolic process;GO:0009814//defense response, incompatible interaction;GO:0010033//response to organic substance	gi|356535248|ref|XP_003536160.1|/0/PREDICTED: E3 ubiquitin-protein ligase BAH1-like [Glycine max]
Glyma17g10050	1140	68	1642	6.76821	154.074	4.50871	Up	0	0	-	-	-	-	gi|356562765|ref|XP_003549639.1|/3.73321e-56/PREDICTED: snakin-2-like [Glycine max]
Glyma19g20534	613	2	48	0.370202	8.37612	4.4999	Up	4.62e-12	4.51e-11	-	-	-	-	gi|357497249|ref|XP_003618913.1|/4.40265e-41/hypothetical protein MTR_6g026830 [Medicago truncatula]
Glyma17g31730	1552	1	24	0.0731102	1.65418	4.4999	Up	1.62e-06	9.1e-06	K05894|1|9e-124|442|pop:POPTR_810138|12-oxophytodienoic acid reductase [EC:1.3.1.42]	GO:0043231//intracellular membrane-bounded organelle	GO:0003824//catalytic activity;GO:0003824//catalytic activity	-	gi|363807918|ref|NP_001242706.1|/0/uncharacterized protein LOC100817099 [Glycine max]
Glyma07g08630	820	1	24	0.138374	3.13083	4.4999	Up	1.62e-06	9.1e-06	-	-	-	GO:0009056//catabolic process	gi|356520475|ref|XP_003528887.1|/8.22757e-59/PREDICTED: uncharacterized protein LOC100815990 [Glycine max]
Glyma05g32360	1358	7	166	0.584882	13.0759	4.48262	Up	7.68e-39	2.41e-37	-	-	-	-	gi|363814268|ref|NP_001242774.1|/2.13639e-132/uncharacterized protein LOC100782815 [Glycine max]
Glyma02g07700	1850	2	47	0.122667	2.71762	4.46952	Up	8.63e-12	8.25e-11	-	-	GO:0001071//nucleic acid binding transcription factor activity	GO:0006351//transcription, DNA-dependent;GO:0032501//multicellular organismal process	gi|356498703|ref|XP_003518189.1|/0/PREDICTED: NAC domain-containing protein 29-like [Glycine max]
Glyma01g29190	2257	2	47	0.100547	2.22756	4.46952	Up	8.63e-12	8.25e-11	K01568|1|0.0|863|gmx:100787315|pyruvate decarboxylase [EC:4.1.1.1]	-	GO:0046872//metal ion binding;GO:0016831//carboxy-lyase activity;GO:0019842//vitamin binding;GO:0046872//metal ion binding;GO:0016831//carboxy-lyase activity;GO:0019842//vitamin binding	-	gi|356496193|ref|XP_003516954.1|/0/PREDICTED: pyruvate decarboxylase isozyme 2-like [Glycine max]
Glyma05g03080	870	1	23	0.130422	2.82794	4.4385	Up	3.03e-06	1.65e-05	-	-	-	-	gi|356563178|ref|XP_003549841.1|/2.29188e-118/PREDICTED: uncharacterized protein LOC100812834 [Glycine max]
Glyma02g01140	2159	1	23	0.0525554	1.13956	4.4385	Up	3.03e-06	1.65e-05	K01051|1|0.0|1042|gmx:100775246|pectinesterase [EC:3.1.1.11]	-	GO:0016788//hydrolase activity, acting on ester bonds	-	gi|356501849|ref|XP_003519736.1|/0/PREDICTED: probable pectinesterase/pectinesterase inhibitor 21-like [Glycine max]
Glyma12g09490	1949	1	23	0.0582181	1.26235	4.4385	Up	3.03e-06	1.65e-05	K14491|1|2e-13|76.3|aly:ARALYDRAFT_685456|two-component response regulator ARR-B family	-	-	-	gi|356542754|ref|XP_003539830.1|/0/PREDICTED: uncharacterized protein LOC100805237 isoform 1 [Glycine max]
Glyma05g03530	1596	1	23	0.0710946	1.54155	4.4385	Up	3.03e-06	1.65e-05	K03327|1|0.0|704|mtr:MTR_5g010830|multidrug resistance protein, MATE family	GO:0044464//cell part	GO:0015291//secondary active transmembrane transporter activity	GO:0015893//drug transport	gi|356513681|ref|XP_003525539.1|/0/PREDICTED: multidrug and toxin extrusion protein 1-like, partial [Glycine max]
Glyma04g04230	1572	4	91	0.28872	6.19229	4.42273	Up	1.13e-21	1.94e-20	K13065|1|2e-30|132|vvi:100265530|shikimate O-hydroxycinnamoyltransferase [EC:2.3.1.133];K15400|5|1e-25|116|ath:AT5G41040|omega-hydroxypalmitate O-feruloyl transferase [EC:2.3.1.188]	-	-	-	gi|83853815|gb|ABC47848.1|/0/N-hydroxycinnamoyl/benzoyltransferase 6 [Glycine max]
Glyma03g03520	2009	4	89	0.225917	4.73884	4.39067	Up	3.91e-21	6.56e-20	K00517|1|1e-114|412|ath:AT3G26320|[EC:1.14.-.-]	-	GO:0016491//oxidoreductase activity;GO:0005506//iron ion binding	GO:0008152//metabolic process	gi|358248976|ref|NP_001240228.1|/0/cytochrome P450 83B1-like precursor [Glycine max]
Glyma08g07460	1484	1	22	0.0764603	1.58581	4.37437	Up	5.66e-06	2.97e-05	K06892|1|6e-51|200|pop:POPTR_550478|;K05278|2|7e-46|183|gmx:778157|flavonol synthase [EC:1.14.11.23]	-	GO:0016706//oxidoreductase activity, acting on paired donors, with incorporation or reduction of molecular oxygen, 2-oxoglutarate as one donor, and incorporation of one atom each of oxygen into both donors	GO:0008152//metabolic process	gi|356524814|ref|XP_003531023.1|/0/PREDICTED: probable 2-oxoglutarate/Fe(II)-dependent dioxygenase-like [Glycine max]
Glyma15g27660	1281	1	22	0.0885769	1.83711	4.37437	Up	5.66e-06	2.97e-05	-	-	-	-	gi|356556646|ref|XP_003546634.1|/6.00143e-106/PREDICTED: alpha-amylase/subtilisin inhibitor-like isoform 1 [Glycine max]
Glyma09g31740	1218	1	22	0.0931585	1.93214	4.37437	Up	5.66e-06	2.97e-05	-	-	-	GO:0009628//response to abiotic stimulus	gi|351723341|ref|NP_001234972.1|/1.06022e-104/dehydrin-like protein [Glycine max]
Glyma03g37210	1964	9	196	0.519961	10.6752	4.35972	Up	7.35e-45	2.72e-43	K05666|1|2e-07|56.2|olu:OSTLU_35503|ATP-binding cassette, subfamily C (CFTR/MRP), member 2	-	GO:0046914//transition metal ion binding;GO:0019787//small conjugating protein ligase activity;GO:0046914//transition metal ion binding;GO:0019787//small conjugating protein ligase activity	GO:0010035//response to inorganic substance;GO:0032446//protein modification by small protein conjugation;GO:0033554//cellular response to stress;GO:0009696//salicylic acid metabolic process;GO:0009814//defense response, incompatible interaction;GO:0010033//response to organic substance;GO:0010035//response to inorganic substance;GO:0032446//protein modification by small protein conjugation;GO:00…	gi|356505572|ref|XP_003521564.1|/0/PREDICTED: E3 ubiquitin-protein ligase BAH1-like isoform 1 [Glycine max]
Glyma06g06515	1253	4	86	0.362225	7.34192	4.3412	Up	2.52e-20	4.05e-19	-	-	-	-	gi|356509880|ref|XP_003523671.1|/4.21251e-96/PREDICTED: LOW QUALITY PROTEIN: probable WRKY transcription factor 40-like [Glycine max]
Glyma15g03050	3115	42	901	1.52989	30.9406	4.338	Up	2.41e-200	5.1e-198	K15718|1|0.0|1176|mtr:MTR_2g099570|linoleate 9S-lipoxygenase [EC:1.13.11.58]	GO:0044424//intracellular part	GO:0046914//transition metal ion binding;GO:0016702//oxidoreductase activity, acting on single donors with incorporation of molecular oxygen, incorporation of two atoms of oxygen	GO:0006633//fatty acid biosynthetic process	gi|351727981|ref|NP_001238203.1|/0/lipoxygenase L-5 [Glycine max]
Glyma14g07540	333	1	21	0.340742	6.74586	4.30725	Up	1.05e-05	5.32e-05	-	-	-	-	gi|351722635|ref|NP_001236483.1|/4.32184e-49/uncharacterized protein LOC100306285 [Glycine max]
Glyma05g25690	2019	1	21	0.0561996	1.11262	4.30725	Up	1.05e-05	5.32e-05	-	-	-	-	gi|359807586|ref|NP_001240902.1|/0/uncharacterized protein LOC100784767 precursor [Glycine max]
Glyma08g22190	1127	6	125	0.604084	11.8645	4.29576	Up	8.22e-29	1.88e-27	K14484|1|3e-70|263|rcu:RCOM_0895040|auxin-responsive protein IAA	GO:0043231//intracellular membrane-bounded organelle	GO:0005515//protein binding	GO:0009755//hormone-mediated signaling pathway	gi|351725121|ref|NP_001237849.1|/7.53778e-110/auxin-induced protein AUX22 [Glycine max]
Glyma05g21680	2344	13	266	0.629297	12.1391	4.26978	Up	1.35e-59	6.81e-58	K14487|1|0.0|900|vvi:100250868|auxin responsive GH3 gene family	-	-	-	gi|356511921|ref|XP_003524670.1|/0/PREDICTED: probable indole-3-acetic acid-amido synthetase GH3.1-like [Glycine max]
Glyma19g41550	1429	3	61	0.238209	4.56625	4.26071	Up	1.38e-14	1.61e-13	K00750|1|8e-13|73.2|rcu:RCOM_0138290|glycogenin glucosyltransferase [EC:2.4.1.186]	-	GO:0016757//transferase activity, transferring glycosyl groups;GO:0016757//transferase activity, transferring glycosyl groups	GO:0005975//carbohydrate metabolic process;GO:0006950//response to stress;GO:0005975//carbohydrate metabolic process;GO:0006950//response to stress	gi|356572918|ref|XP_003554612.1|/1.34946e-168/PREDICTED: uncharacterized protein R707-like isoform 2 [Glycine max]
Glyma16g26740	1713	29	588	1.92093	36.7183	4.25662	Up	1.11e-129	1.35e-127	-	-	-	-	gi|356559532|ref|XP_003548053.1|/0/PREDICTED: NAC domain-containing protein 29-like [Glycine max]
Glyma18g03740	1302	1	20	0.0871483	1.64317	4.23686	Up	1.96e-05	9.47e-05	-	-	-	-	gi|356569336|ref|XP_003552858.1|/1.48592e-51/PREDICTED: uncharacterized protein LOC100797772 [Glycine max]
Glyma18g50080	1758	2	40	0.129087	2.4339	4.23686	Up	6.69e-10	5.49e-09	K13691|1|2e-56|218|mtr:MTR_7g080940|pathogen-inducible salicylic acid glucosyltransferase [EC:2.4.1.-];K13692|2|6e-55|213|vvi:100252177|UDP-glucose:(indol-3-yl)acetate beta-D-glucosyltransferase [EC:2.4.1.121]	-	-	-	gi|356568728|ref|XP_003552562.1|/0/PREDICTED: UDP-glycosyltransferase 83A1-like [Glycine max]
Glyma05g36470	2400	1	20	0.0472779	0.891417	4.23686	Up	1.96e-05	9.47e-05	K10576|1|5e-68|257|vvi:100250088|ubiquitin-conjugating enzyme E2 H [EC:6.3.2.19];K13415|2|2e-40|166|osa:4324691|protein brassinosteroid insensitive 1 [EC:2.7.10.1 2.7.11.1]	GO:0044459//plasma membrane part	GO:0016772//transferase activity, transferring phosphorus-containing groups;GO:0000166//nucleotide binding	GO:0009987//cellular process;GO:0008152//metabolic process	gi|356511425|ref|XP_003524427.1|/0/PREDICTED: probable LRR receptor-like serine/threonine-protein kinase RLK-like [Glycine max]
Glyma01g29930	939	21	411	2.5376	46.8208	4.20561	Up	2.23e-90	1.75e-88	K06892|1|8e-42|169|pop:POPTR_550478|;K05933|2|5e-40|162|mtr:MTR_2g025120|aminocyclopropanecarboxylate oxidase [EC:1.14.17.4];K05277|5|3e-39|160|pop:POPTR_646527|leucoanthocyanidin dioxygenase [EC:1.14.11.19]	-	GO:0046914//transition metal ion binding;GO:0016706//oxidoreductase activity, acting on paired donors, with incorporation or reduction of molecular oxygen, 2-oxoglutarate as one donor, and incorporation of one atom each of oxygen into both donors;GO:0016701//oxidoreductase activity, acting on single donors with incorporation of molecular oxygen	GO:0008152//metabolic process	gi|356495029|ref|XP_003516383.1|/1.90126e-121/PREDICTED: 1-aminocyclopropane-1-carboxylate oxidase 1-like [Glycine max]
Glyma19g38890	2600	2	39	0.0872823	1.60455	4.20034	Up	1.24e-09	9.92e-09	K13412|1|0.0|776|gmx:100800415|calcium-dependent protein kinase [EC:2.7.11.1]	-	GO:0004674//protein serine/threonine kinase activity;GO:0000166//nucleotide binding;GO:0004674//protein serine/threonine kinase activity;GO:0000166//nucleotide binding	-	gi|356570908|ref|XP_003553625.1|/0/PREDICTED: calcium-dependent protein kinase 1-like [Glycine max]
Glyma12g01990	1529	4	77	0.29684	5.38698	4.18172	Up	6.53e-18	9.32e-17	-	-	GO:0005488//binding;GO:0005488//binding;GO:0005488//binding;GO:0005488//binding	-	gi|356544335|ref|XP_003540608.1|/6.18645e-147/PREDICTED: uncharacterized protein LOC100784398 [Glycine max]
Glyma13g01420	2620	29	557	1.25593	22.7413	4.17849	Up	2.1e-121	2.33e-119	K16055|1|0.0|1461|gmx:100789206|trehalose 6-phosphate synthase/phosphatase [EC:2.4.1.15 3.1.3.12]	-	GO:0019203//carbohydrate phosphatase activity;GO:0035251//UDP-glucosyltransferase activity	GO:0005991//trehalose metabolic process	gi|356547791|ref|XP_003542292.1|/0/PREDICTED: probable alpha,alpha-trehalose-phosphate synthase [UDP-forming] 11-like [Glycine max]
Glyma06g46520	1684	8	153	0.539036	9.71878	4.17232	Up	2.46e-34	6.79e-33	K14493|1|5e-30|130|ppp:PHYPADRAFT_118478|gibberellin receptor GID1 [EC:3.-.-.-];K13258|4|3e-29|128|gmx:547489|2-hydroxyisoflavanone dehydratase [EC:4.2.1.105]	-	GO:0004871//signal transducer activity;GO:0003824//catalytic activity;GO:0003824//catalytic activity	-	gi|356517669|ref|XP_003527509.1|/1.35793e-177/PREDICTED: probable carboxylesterase 15-like isoform 2 [Glycine max]
Glyma19g40190	919	1	19	0.123468	2.21157	4.16286	Up	3.65e-05	0.000168607	-	-	-	-	gi|356572767|ref|XP_003554537.1|/2.29209e-55/PREDICTED: uncharacterized protein LOC100805758 [Glycine max]
Glyma20g01280	597	1	19	0.190062	3.40441	4.16286	Up	3.65e-05	0.000168625	K15707|1|6e-47|184|rcu:RCOM_0774230|RING finger protein 170	-	-	-	gi|356521205|ref|XP_003529247.1|/2.0347e-59/PREDICTED: armadillo repeat-containing protein 6 [Glycine max]
Glyma02g06460	1979	2	38	0.114671	2.054	4.16286	Up	2.3e-09	1.79e-08	K08150|1|4e-68|257|vvi:100268023|MFS transporter, SP family, solute carrier family 2 (myo-inositol transporter), member 13	GO:0031224//intrinsic to membrane	GO:0016628//oxidoreductase activity, acting on the CH-CH group of donors, NAD or NADP as acceptor;GO:0022891//substrate-specific transmembrane transporter activity	GO:0008152//metabolic process;GO:0071702	gi|356502185|ref|XP_003519901.1|/0/PREDICTED: probable polyol transporter 3-like [Glycine max]
Glyma02g38270	2384	37	695	1.76102	31.1846	4.14635	Up	2.75e-150	4.03e-148	-	GO:0016020//membrane	-	-	gi|356500791|ref|XP_003519214.1|/0/PREDICTED: uncharacterized protein LOC100819417 [Glycine max]
Glyma14g11000	2663	3	56	0.127826	2.24946	4.13733	Up	3e-13	3.2e-12	K01193|1|0.0|1186|gmx:100777487|beta-fructofuranosidase [EC:3.2.1.26]	-	GO:0004553//hydrolase activity, hydrolyzing O-glycosyl compounds	GO:0044238//primary metabolic process	gi|356552366|ref|XP_003544539.1|/0/PREDICTED: beta-fructofuranosidase, insoluble isoenzyme CWINV1-like [Glycine max]
Glyma10g42270	1402	7	127	0.566526	9.68987	4.09626	Up	2.25e-28	5.07e-27	K14431|1|3e-06|51.6|rcu:RCOM_0353720|transcription factor TGA	-	-	-	gi|356536332|ref|XP_003536693.1|/4.16815e-71/PREDICTED: uncharacterized protein LOC100775242 [Glycine max]
Glyma06g47450	1291	1	18	0.0878908	1.49145	4.08486	Up	6.77e-05	0.000299167	K00224|1|9e-47|185|aly:ARALYDRAFT_476671|[EC:1.3.1.-];K13081|4|1e-34|144|vvi:100233112|leucoanthocyanidin reductase [EC:1.17.1.3]	-	-	-	gi|356517748|ref|XP_003527548.1|/4.8726e-180/PREDICTED: isoeugenol synthase 1-like [Glycine max]
Glyma15g07691	893	1	18	0.127063	2.15617	4.08486	Up	6.77e-05	0.000299229	-	-	-	-	-
Glyma10g08120	1857	1	18	0.0611023	1.03687	4.08486	Up	6.77e-05	0.000299198	K09833|1|2e-104|324|gmx:100819685|homogenitisate phytyltransferase	-	-	-	gi|356533883|ref|XP_003535487.1|/0/PREDICTED: LOW QUALITY PROTEIN: probable homogentisate phytyltransferase 1, chloroplastic-like [Glycine max]
Glyma06g02380	2073	14	250	0.766299	12.9004	4.07336	Up	2.36e-54	1.09e-52	-	-	GO:0003824//catalytic activity	GO:0050794//regulation of cellular process;GO:0050794//regulation of cellular process	gi|356517694|ref|XP_003527521.1|/0/PREDICTED: probable nucleoredoxin 2-like isoform 2 [Glycine max]
Glyma13g21560	1153	4	71	0.393641	6.58706	4.06468	Up	2.59e-16	3.37e-15	K09286|1|6e-12|70.1|ath:AT4G25490|EREBP-like factor	-	-	-	gi|356546057|ref|XP_003541448.1|/8.44822e-56/PREDICTED: ethylene-responsive transcription factor ERF024-like [Glycine max]
Glyma10g36760	1784	3	53	0.190808	3.17792	4.05789	Up	1.89e-12	1.9e-11	K09286|1|6e-08|57.8|ath:AT1G43160|EREBP-like factor	-	-	-	gi|356534039|ref|XP_003535565.1|/4.19156e-58/PREDICTED: ethylene-responsive transcription factor RAP2-6-like [Glycine max]
Glyma07g01730	1076	191	3361	20.1415	334.132	4.05218	Up	0	0	K02866|1|9e-08|56.2|osa:4332737|large subunit ribosomal protein L10e	-	GO:0016791//phosphatase activity;GO:0016791//phosphatase activity	-	gi|41400345|gb|AAS07026.1|/3.38362e-115/vegetative storage protein [Glycine falcata]
Glyma18g02160	1629	5	87	0.348272	5.71295	4.03595	Up	1.24e-19	1.92e-18	K01087|1|0.0|724|gmx:100815357|trehalose 6-phosphate phosphatase [EC:3.1.3.12]	-	GO:0019203//carbohydrate phosphatase activity	GO:0005991//trehalose metabolic process	gi|356569249|ref|XP_003552816.1|/0/PREDICTED: trehalose-phosphate phosphatase-like [Glycine max]
Glyma03g34670	2109	5	87	0.269007	4.41271	4.03595	Up	1.24e-19	1.92e-18	-	GO:0044464//cell part	GO:0016757//transferase activity, transferring glycosyl groups	-	gi|356505300|ref|XP_003521429.1|/0/PREDICTED: probable glycosyltransferase At5g03795-like [Glycine max]
Glyma18g15001	1672	77	1332	5.22546	85.2178	4.02753	Up	1.26e-280	4.2e-278	-	-	-	-	gi|356567511|ref|XP_003551962.1|/4.10907e-92/PREDICTED: uncharacterized protein LOC100792469 [Glycine max]
Glyma14g05630	1295	11	189	0.963813	15.6118	4.01774	Up	4.88e-41	1.62e-39	-	-	GO:0046872//metal ion binding	-	gi|356554586|ref|XP_003545626.1|/1.98128e-72/PREDICTED: uncharacterized protein LOC100813858 [Glycine max]
Glyma06g02390	1617	13	221	0.912227	14.6199	4.0024	Up	1.26e-47	4.97e-46	K05283|1|3e-12|71.6|aly:ARALYDRAFT_354960|phosphatidylinositol glycan, class W [EC:2.3.-.-];K15692|2|2e-09|62.8|smo:SELMODRAFT_67002|E3 ubiquitin-protein ligase RNF13 [EC:6.3.2.19];K11982|5|8e-09|60.5|gmx:100797565|E3 ubiquitin-protein ligase RNF115/126 [EC:6.3.2.19]	-	GO:0046914//transition metal ion binding;GO:0019787//small conjugating protein ligase activity	GO:0032446//protein modification by small protein conjugation	gi|356517704|ref|XP_003527526.1|/5.33113e-73/PREDICTED: E3 ubiquitin-protein ligase ATL23-like [Glycine max]
Glyma17g04040	1671	1	17	0.0679037	1.08827	4.0024	Up	0.000125281	0.000526871	K00430|1|3e-57|221|gmx:100787637|peroxidase [EC:1.11.1.7]	-	GO:0046872//metal ion binding;GO:0003824//catalytic activity	-	gi|351721510|ref|NP_001235420.1|/8.82517e-95/uncharacterized protein LOC100306719 precursor [Glycine max]
Glyma16g25916	804	3	51	0.423385	6.78541	4.0024	Up	6.41e-12	6.18e-11	-	-	-	-	gi|351726590|ref|NP_001235852.1|/1.65459e-40/uncharacterized protein LOC100527166 [Glycine max]
Glyma12g09780	1148	4	68	0.395356	6.33621	4.0024	Up	1.61e-15	2e-14	K13070|1|2e-82|304|osa:4335093|momilactone-A synthase [EC:1.1.1.295];K09841|2|4e-73|273|sbi:SORBI_01g003880|xanthoxin dehydrogenase [EC:1.1.1.288]	-	GO:0004312//fatty acid synthase activity	GO:0008152//metabolic process	gi|356544754|ref|XP_003540812.1|/2.91093e-149/PREDICTED: momilactone A synthase-like [Glycine max]
Glyma11g08601	525	1	17	0.216128	3.46379	4.0024	Up	0.000125281	0.000526924	K05577|1|2e-75|279|gmx:3989365|NAD(P)H-quinone oxidoreductase subunit 5 [EC:1.6.5.3]	GO:0031224//intrinsic to membrane;GO:0009534//chloroplast thylakoid	GO:0048037//cofactor binding;GO:0050136//NADH dehydrogenase (quinone) activity	GO:0051234//establishment of localization;GO:0022904//respiratory electron transport chain	gi|91214198|ref|YP_538821.1|/1.64397e-74/NADH dehydrogenase subunit 5 [Glycine max]
Glyma06g15990	835	5	84	0.679443	10.7611	3.98532	Up	7.69e-19	1.15e-17	-	-	-	-	gi|356516370|ref|XP_003526868.1|/2.06035e-113/PREDICTED: NAC domain-containing protein 68-like [Glycine max]
Glyma14g03300	3961	10	167	0.286461	4.50997	3.97671	Up	3.7e-36	1.07e-34	K00696|1|0.0|1995|gmx:100806543|sucrose-phosphate synthase [EC:2.4.1.14]	-	GO:0035251//UDP-glucosyltransferase activity	GO:0005984//disaccharide metabolic process	gi|356553609|ref|XP_003545147.1|/0/PREDICTED: probable sucrose-phosphate synthase 2-like [Glycine max]
Glyma01g41920	1643	12	200	0.828731	13.0213	3.97383	Up	5.16e-43	1.81e-41	K00016|1|0.0|650|gmx:100818856|L-lactate dehydrogenase [EC:1.1.1.27]	GO:0044424//intracellular part;GO:0044424//intracellular part;GO:0044424//intracellular part	GO:0004457//lactate dehydrogenase activity;GO:0004457//lactate dehydrogenase activity;GO:0004457//lactate dehydrogenase activity	GO:0006007//glucose catabolic process;GO:0006007//glucose catabolic process;GO:0006007//glucose catabolic process	gi|356497151|ref|XP_003517426.1|/0/PREDICTED: L-lactate dehydrogenase A-like [Glycine max]
Glyma08g46670	2934	2	33	0.0773463	1.20314	3.95933	Up	4.93e-08	3.34e-07	K04733|1|2e-42|164|smo:SELMODRAFT_159261|interleukin-1 receptor-associated kinase 4 [EC:2.7.11.1];K13415|3|1e-41|170|rcu:RCOM_0478150|protein brassinosteroid insensitive 1 [EC:2.7.10.1 2.7.11.1]	-	-	-	gi|356524497|ref|XP_003530865.1|/0/PREDICTED: G-type lectin S-receptor-like serine/threonine-protein kinase At1g11330-like [Glycine max]
Glyma01g04000	4552	2	33	0.0498537	0.775486	3.95933	Up	4.93e-08	3.34e-07	K06685|1|5e-17|89.4|ath:AT4G19050|maintenance of ploidy protein MOB1 (MPS1 binder 1)	-	-	-	gi|357521387|ref|XP_003630982.1|/0/NBS-LRR resistance-like protein [Medicago truncatula]
Glyma20g03693	793	3	49	0.429257	6.60975	3.94468	Up	2.16e-11	2.01e-10	-	-	-	-	gi|356577267|ref|XP_003556749.1|/8.86496e-87/PREDICTED: pectinesterase inhibitor-like [Glycine max]
Glyma18g10180	1480	3	49	0.230001	3.54158	3.94468	Up	2.16e-11	2e-10	-	-	-	-	gi|356569734|ref|XP_003553051.1|/0/PREDICTED: uncharacterized protein LOC100817487 [Glycine max]
Glyma13g33901	912	1	20	0.153127	2.34583	3.9373	Up	1.96e-05	9.47e-05	K05277|1|7e-10|62.8|aly:ARALYDRAFT_492580|leucoanthocyanidin dioxygenase [EC:1.14.11.19]	-	GO:0016491//oxidoreductase activity;GO:0016491//oxidoreductase activity	GO:0008152//metabolic process;GO:0008152//metabolic process	gi|356546800|ref|XP_003541810.1|/7.74796e-56/PREDICTED: LOW QUALITY PROTEIN: protein SRG1-like [Glycine max]
Glyma06g05280	1674	18	291	1.22008	18.5952	3.92988	Up	1.91e-61	9.92e-60	K00826|1|0.0|593|gmx:100782644|branched-chain amino acid aminotransferase [EC:2.6.1.42]	GO:0009536//plastid;GO:0009536//plastid;GO:0009536//plastid;GO:0009536//plastid;GO:0009536//plastid	GO:0005488//binding;GO:0004084//branched-chain-amino-acid transaminase activity;GO:0004084//branched-chain-amino-acid transaminase activity;GO:0005488//binding;GO:0004084//branched-chain-amino-acid transaminase activity;GO:0005488//binding;GO:0004084//branched-chain-amino-acid transaminase activity;GO:0005488//binding;GO:0004084//branched-chain-amino-acid transaminase activity	GO:0008152//metabolic process;GO:0008152//metabolic process;GO:0008152//metabolic process;GO:0008152//metabolic process;GO:0008152//metabolic process	gi|358248602|ref|NP_001239909.1|/0/uncharacterized protein LOC100782644 [Glycine max]
Glyma01g01160	4109	7	113	0.1933	2.94174	3.92776	Up	1.13e-24	2.22e-23	K05658|1|0.0|2256|gmx:100801088|ATP-binding cassette, subfamily B (MDR/TAP), member 1	GO:0031224//intrinsic to membrane	GO:0042626//ATPase activity, coupled to transmembrane movement of substances;GO:0032559	GO:0006810//transport;GO:0009207	gi|356497591|ref|XP_003517643.1|/0/PREDICTED: putative ABC transporter B family member 8-like [Glycine max]
Glyma06g00610	1611	1	16	0.0704327	1.0624	3.91493	Up	0.000231256	0.000925901	-	-	-	-	gi|356516575|ref|XP_003526969.1|/0/PREDICTED: extended synaptotagmin-1-like [Glycine max]
Glyma15g05510	394	1	16	0.287987	4.34396	3.91493	Up	0.000231256	0.000925989	-	-	-	GO:0009628//response to abiotic stimulus	gi|356558570|ref|XP_003547578.1|/2.64141e-22/PREDICTED: uncharacterized protein LOC100305956 [Glycine max]
Glyma06g31630	3510	2	32	0.0646536	0.975226	3.91493	Up	9.05e-08	5.98e-07	K13420|1|1e-69|263|rcu:RCOM_0633880|LRR receptor-like serine/threonine-protein kinase FLS2 [EC:2.7.11.1];K13416|4|2e-67|256|rcu:RCOM_1534760|brassinosteroid insensitive 1-associated receptor kinase 1 [EC:2.7.10.1 2.7.11.1]	-	GO:0004672//protein kinase activity	-	gi|356514531|ref|XP_003525959.1|/0/PREDICTED: probable LRR receptor-like serine/threonine-protein kinase At1g53430-like [Glycine max]
Glyma20g01106	659	3	48	0.516542	7.79145	3.91493	Up	3.97e-11	3.61e-10	-	-	-	-	gi|356575092|ref|XP_003555676.1|/5.92687e-29/PREDICTED: uncharacterized protein LOC100500479 [Glycine max]
Glyma04g35950	2912	7	112	0.272757	4.11423	3.91493	Up	2.07e-24	4.02e-23	K13525|1|0.0|1543|gmx:100798680|transitional endoplasmic reticulum ATPase	GO:0016020//membrane	GO:0032559;GO:0042623//ATPase activity, coupled	GO:0009987//cellular process	gi|356508699|ref|XP_003523092.1|/0/PREDICTED: cell division cycle protein 48 homolog [Glycine max]
Glyma02g17450	854	2	32	0.265731	4.00825	3.91493	Up	9.05e-08	5.98e-07	-	-	GO:0046914//transition metal ion binding	-	gi|356502866|ref|XP_003520236.1|/5.60885e-13/PREDICTED: E3 ubiquitin-protein ligase BAH1-like [Glycine max]
Glyma05g32450	2089	3	48	0.162949	2.4579	3.91493	Up	3.97e-11	3.61e-10	K04487|1|5e-06|51.6|ppp:PHYPADRAFT_88116|cysteine desulfurase [EC:2.8.1.7]	-	GO:0048037//cofactor binding;GO:0016740//transferase activity	-	gi|356511174|ref|XP_003524304.1|/0/PREDICTED: probable cysteine desulfurase-like [Glycine max]
Glyma12g05190	875	15	240	1.94515	29.3404	3.91493	Up	8.66e-51	3.69e-49	-	-	-	-	gi|356545357|ref|XP_003541110.1|/2.9621e-25/PREDICTED: uncharacterized protein LOC100803664 [Glycine max]
Glyma02g26160	3030	32	511	1.19833	18.0402	3.91211	Up	2.13e-106	2.02e-104	K00454|1|0.0|1332|gmx:100809699|lipoxygenase [EC:1.13.11.12]	-	GO:0046914//transition metal ion binding;GO:0016702//oxidoreductase activity, acting on single donors with incorporation of molecular oxygen, incorporation of two atoms of oxygen	GO:0006633//fatty acid biosynthetic process	gi|356500370|ref|XP_003519005.1|/0/PREDICTED: linoleate 13S-lipoxygenase 2-1, chloroplastic-like [Glycine max]
Glyma19g40041	3268	400	6374	13.8883	208.637	3.90906	Up	0	0	K00695|1|0.0|1478|gmx:100802045|sucrose synthase [EC:2.4.1.13]	-	GO:0035251//UDP-glucosyltransferase activity;GO:0035251//UDP-glucosyltransferase activity	GO:0005984//disaccharide metabolic process;GO:0005984//disaccharide metabolic process	gi|356572754|ref|XP_003554531.1|/0/PREDICTED: sucrose synthase 2-like [Glycine max]
Glyma05g25370	1305	7	111	0.608636	9.0986	3.90199	Up	3.78e-24	7.27e-23	K13415|1|2e-22|105|sbi:SORBI_03g012040|protein brassinosteroid insensitive 1 [EC:2.7.10.1 2.7.11.1]	-	-	-	gi|110836643|emb|CAI99392.1|/4.62102e-178/polygalacturonase inhibiting protein precursor [Glycine max]
Glyma08g03310	1230	2	31	0.184499	2.69599	3.86913	Up	1.66e-07	1.06e-06	K05933|1|0.0|633|gmx:100793294|aminocyclopropanecarboxylate oxidase [EC:1.14.17.4]	GO:0043231//intracellular membrane-bounded organelle;GO:0044444//cytoplasmic part;GO:0005576//extracellular region;GO:0016020//membrane	GO:0003729//mRNA binding;GO:0046914//transition metal ion binding;GO:0016641//oxidoreductase activity, acting on the CH-NH2 group of donors, oxygen as acceptor;GO:0016836//hydro-lyase activity	GO:0010039//response to iron ion;GO:0009692;GO:0006970//response to osmotic stress;GO:0072350//tricarboxylic acid metabolic process	gi|356523844|ref|XP_003530544.1|/2.0508e-180/PREDICTED: 1-aminocyclopropane-1-carboxylate oxidase 1-like [Glycine max]
Glyma10g31380	925	2	31	0.245334	3.58494	3.86913	Up	1.66e-07	1.06e-06	-	-	GO:0016791//phosphatase activity	-	gi|356533686|ref|XP_003535391.1|/4.18408e-89/PREDICTED: probable tyrosine-protein phosphatase At1g05000-like [Glycine max]
Glyma19g45030	3194	43	661	1.52758	22.1375	3.85718	Up	1.05e-135	1.35e-133	K12133|1|8e-112|403|ath:AT1G01060|LATE ELONGATED HYPOCOTYL;K12134|3|1e-73|276|aly:ARALYDRAFT_904154|circadian clock associated 1	GO:0043231//intracellular membrane-bounded organelle;GO:0043231//intracellular membrane-bounded organelle	GO:0003676//nucleic acid binding;GO:0003676//nucleic acid binding	-	gi|356573275|ref|XP_003554788.1|/0/PREDICTED: protein LHY [Glycine max]
Glyma05g35501	1064	11	167	1.17306	16.7895	3.83921	Up	2.94e-35	8.29e-34	K10418|1|1e-16|85.9|smo:SELMODRAFT_131219|dynein light chain LC8-type	GO:0043231//intracellular membrane-bounded organelle;GO:0015630//microtubule cytoskeleton	-	GO:0048468//cell development;GO:0048513//organ development	gi|351727058|ref|NP_001235356.1|/5.93858e-53/uncharacterized protein LOC100499739 [Glycine max]
Glyma18g46560	941	54	818	6.51139	92.9878	3.836	Up	7.73e-167	1.28e-164	-	-	GO:0004866//endopeptidase inhibitor activity	GO:0051346//negative regulation of hydrolase activity	gi|351724241|ref|NP_001236539.1|/1.75706e-66/uncharacterized protein LOC100305522 precursor [Glycine max]
Glyma15g18150	1044	37	552	4.02134	56.5589	3.814	Up	1.27e-112	1.29e-110	-	-	-	-	gi|356556248|ref|XP_003546438.1|/9.27452e-35/PREDICTED: uncharacterized protein LOC100817592 [Glycine max]
Glyma16g08480	4601	19	282	0.468566	6.5563	3.80656	Up	3.38e-58	1.66e-56	K05658|1|0.0|2176|gmx:100801088|ATP-binding cassette, subfamily B (MDR/TAP), member 1	GO:0031224//intrinsic to membrane	GO:0042626//ATPase activity, coupled to transmembrane movement of substances;GO:0032559	GO:0006810//transport;GO:0009207	gi|356560631|ref|XP_003548594.1|/0/PREDICTED: putative ABC transporter B family member 8-like [Glycine max]
Glyma20g23470	2176	5	74	0.260724	3.63777	3.80246	Up	3.25e-16	4.19e-15	-	-	-	-	gi|356574109|ref|XP_003555194.1|/0/PREDICTED: aluminum-activated malate transporter 12-like [Glycine max]
Glyma18g24740	1202	7	103	0.66079	9.16632	3.79408	Up	4.68e-22	8.19e-21	-	GO:0016020//membrane	-	-	gi|356567716|ref|XP_003552063.1|/1.79665e-64/PREDICTED: uncharacterized protein At5g65660-like [Glycine max]
Glyma19g00700	1807	7	103	0.439551	6.09735	3.79408	Up	4.68e-22	8.19e-21	-	-	GO:0003824//catalytic activity	GO:0009064//glutamine family amino acid metabolic process	gi|356573837|ref|XP_003555062.1|/0/PREDICTED: putative glutamine amidotransferase-like protein RP404-like [Glycine max]
Glyma13g01140	1298	372	5464	32.5191	450.296	3.79152	Up	0	0	K08235|1|1e-142|504|mtr:MTR_4g128580|xyloglucan:xyloglucosyl transferase [EC:2.4.1.207]	GO:0005576//extracellular region;GO:0030312//external encapsulating structure	GO:0016798//hydrolase activity, acting on glycosyl bonds;GO:0016758//transferase activity, transferring hexosyl groups	GO:0044042//glucan metabolic process	gi|363806744|ref|NP_001242530.1|/2.00526e-157/uncharacterized protein LOC100785313 precursor [Glycine max]
Glyma20g04160	2361	2	29	0.0961178	1.31391	3.77291	Up	5.57e-07	3.32e-06	-	-	-	-	gi|356577328|ref|XP_003556779.1|/0/PREDICTED: phosphate transporter PHO1 homolog 3-like isoform 1 [Glycine max]
Glyma17g17860	953	2	29	0.238126	3.25512	3.77291	Up	5.57e-07	3.32e-06	-	-	-	-	gi|351723735|ref|NP_001238313.1|/2.76174e-43/seed maturation protein PM35 [Glycine max]
Glyma12g10350	2381	8	115	0.381242	5.16655	3.76042	Up	2.55e-24	4.94e-23	K13424|1|2e-25|115|rcu:RCOM_0849600|WRKY transcription factor 33	-	-	-	gi|356544798|ref|XP_003540834.1|/0/PREDICTED: WRKY transcription factor 6-like [Glycine max]
Glyma09g11111	2440	6	86	0.279017	3.77026	3.75624	Up	1.73e-18	2.54e-17	K08150|1|0.0|1078|gmx:100783605|MFS transporter, SP family, solute carrier family 2 (myo-inositol transporter), member 13	GO:0031224//intrinsic to membrane;GO:0042995//cell projection	GO:0005365//myo-inositol transmembrane transporter activity	GO:0015791//polyol transport	gi|356530545|ref|XP_003533841.1|/0/PREDICTED: probable inositol transporter 2-like isoform 1 [Glycine max]
Glyma03g07680	1563	33	472	2.39566	32.3032	3.75318	Up	2.43e-95	2.03e-93	K05277|1|3e-48|191|mtr:MTR_5g011250|leucoanthocyanidin dioxygenase [EC:1.14.11.19];K06892|4|5e-46|183|pop:POPTR_550478|	-	GO:0046914//transition metal ion binding;GO:0016706//oxidoreductase activity, acting on paired donors, with incorporation or reduction of molecular oxygen, 2-oxoglutarate as one donor, and incorporation of one atom each of oxygen into both donors;GO:0016701//oxidoreductase activity, acting on single donors with incorporation of molecular oxygen;GO:0016491//oxidoreductase activity	GO:0008152//metabolic process	gi|356503301|ref|XP_003520449.1|/0/PREDICTED: leucoanthocyanidin dioxygenase-like [Glycine max]
Glyma08g16610	2301	8	113	0.394496	5.2532	3.73511	Up	8.43e-24	1.6e-22	-	-	GO:0048037//cofactor binding;GO:0016740//transferase activity	-	gi|356528591|ref|XP_003532883.1|/0/PREDICTED: probable cysteine desulfurase-like [Glycine max]
Glyma01g43460	1575	60	837	4.32255	56.8469	3.71713	Up	1.6e-166	2.64e-164	K14497|1|6e-161|565|gmx:100785905|protein phosphatase 2C [EC:3.1.3.16]	-	GO:0016787//hydrolase activity	-	gi|356495717|ref|XP_003516720.1|/7.2954e-160/PREDICTED: probable protein phosphatase 2C 8-like [Glycine max]
Glyma06g17910	1945	15	207	0.875067	11.3845	3.70153	Up	3.42e-42	1.18e-40	-	-	GO:0016772//transferase activity, transferring phosphorus-containing groups;GO:0016772//transferase activity, transferring phosphorus-containing groups;GO:0016772//transferase activity, transferring phosphorus-containing groups	GO:0006796//phosphate-containing compound metabolic process;GO:0006796//phosphate-containing compound metabolic process;GO:0006796//phosphate-containing compound metabolic process	gi|356516559|ref|XP_003526961.1|/0/PREDICTED: SNF1-related protein kinase regulatory subunit gamma-1-like isoform 1 [Glycine max]
Glyma02g01230	1901	5	69	0.29844	3.88266	3.70153	Up	6.49e-15	7.7e-14	K01184|1|2e-99|361|ath:AT5G14650|polygalacturonase [EC:3.2.1.15]	-	GO:0004553//hydrolase activity, hydrolyzing O-glycosyl compounds	GO:0044238//primary metabolic process;GO:0045229//external encapsulating structure organization	gi|356499681|ref|XP_003518665.1|/0/PREDICTED: polygalacturonase At1g48100-like [Glycine max]
Glyma03g32890	3202	4	55	0.141745	1.8374	3.69629	Up	4.12e-12	4.04e-11	-	GO:0016020//membrane	GO:0015299//solute:hydrogen antiporter activity	GO:0006811//ion transport;GO:0006875//cellular metal ion homeostasis	gi|356503668|ref|XP_003520628.1|/0/PREDICTED: cation/H(+) antiporter 20-like [Glycine max]
Glyma09g34410	1963	3	41	0.173409	2.23422	3.68752	Up	2.69e-09	2.08e-08	K00855|1|0.0|791|gmx:100807126|phosphoribulokinase [EC:2.7.1.19]	GO:0009532//plastid stroma;GO:0009526//plastid envelope;GO:0009534//chloroplast thylakoid;GO:0005576//extracellular region	GO:0016301//kinase activity;GO:0032559	GO:0006952//defense response;GO:0044238//primary metabolic process;GO:0006796//phosphate-containing compound metabolic process;GO:0015977//carbon fixation	gi|356531479|ref|XP_003534305.1|/0/PREDICTED: phosphoribulokinase, chloroplastic-like [Glycine max]
Glyma17g17510	1745	5	68	0.32512	4.16846	3.68047	Up	1.18e-14	1.38e-13	-	-	GO:0016407//acetyltransferase activity	GO:0000902//cell morphogenesis;GO:0009755//hormone-mediated signaling pathway;GO:0009639//response to red or far red light	gi|356565499|ref|XP_003550977.1|/0/PREDICTED: uncharacterized protein LOC100804109 [Glycine max]
Glyma04g14361	2150	2	27	0.105551	1.34334	3.66982	Up	1.85e-06	1.03e-05	K00422|1|7e-146|516|vvi:100256583|polyphenol oxidase [EC:1.10.3.1]	-	-	-	gi|356508204|ref|XP_003522849.1|/0/PREDICTED: polyphenol oxidase A1, chloroplastic-like [Glycine max]
Glyma20g00880	1215	2	27	0.186777	2.37711	3.66982	Up	1.85e-06	1.03e-05	-	-	GO:0046872//metal ion binding	-	gi|356577003|ref|XP_003556619.1|/2.01444e-180/PREDICTED: uncharacterized protein LOC100797641 [Glycine max]
Glyma08g22230	1456	2	27	0.155861	1.98365	3.66982	Up	1.85e-06	1.03e-05	K04124|1|0.0|738|gmx:100794180|gibberellin 3-beta-dioxygenase [EC:1.14.11.15]	-	GO:0016491//oxidoreductase activity	-	gi|356528944|ref|XP_003533057.1|/0/PREDICTED: gibberellin 3-beta-dioxygenase 1-like [Glycine max]
Glyma05g32993	1648	2	27	0.137703	1.75254	3.66982	Up	1.85e-06	1.03e-05	K14488|1|2e-40|165|gmx:100306557|SAUR family protein	GO:0043231//intracellular membrane-bounded organelle	GO:0005515//protein binding	GO:0009755//hormone-mediated signaling pathway	gi|351721577|ref|NP_001236702.1|/2.32164e-39/uncharacterized protein LOC100306557 [Glycine max]
Glyma13g31690	1692	22	296	1.47534	18.7134	3.66496	Up	3.02e-59	1.51e-57	K13289|1|0.0|935|gmx:100805845|cathepsin A (carboxypeptidase C) [EC:3.4.16.5]	GO:0044464//cell part	GO:0004180//carboxypeptidase activity	GO:0019538//protein metabolic process	gi|356549381|ref|XP_003543072.1|/0/PREDICTED: serine carboxypeptidase-like 31-like isoform 1 [Glycine max]
Glyma19g39480	805	3	40	0.422859	5.31528	3.6519	Up	4.89e-09	3.68e-08	K03676|1|6e-24|109|bdi:100821530|glutaredoxin 3	GO:0044464//cell part;GO:0044464//cell part	GO:0015036//disulfide oxidoreductase activity;GO:0015036//disulfide oxidoreductase activity	GO:0019725//cellular homeostasis;GO:0019725//cellular homeostasis	gi|351723175|ref|NP_001235478.1|/1.22633e-51/uncharacterized protein LOC100499748 [Glycine max]
Glyma13g41091	3363	4	53	0.134959	1.68582	3.64285	Up	1.36e-11	1.27e-10	-	-	-	-	gi|356550277|ref|XP_003543514.1|/1.19466e-123/PREDICTED: uncharacterized protein LOC100788333 [Glycine max]
Glyma11g10340	1654	17	224	1.16623	14.4869	3.63483	Up	6.75e-45	2.5e-43	-	-	GO:0046872//metal ion binding;GO:0046872//metal ion binding;GO:0046872//metal ion binding	-	gi|356538532|ref|XP_003537757.1|/2.33172e-92/PREDICTED: uncharacterized protein LOC100820516 [Glycine max]
Glyma08g15350	1468	17	224	1.31399	16.3224	3.63483	Up	6.75e-45	2.5e-43	K09286|1|4e-25|114|ath:AT1G43160|EREBP-like factor	-	-	GO:0009737//response to abscisic acid stimulus;GO:0050794//regulation of cellular process;GO:0006950//response to stress	gi|255639269|gb|ACU19933.1|/3.13912e-101/unknown [Glycine max]
Glyma17g36260	1134	2	26	0.200118	2.45258	3.61537	Up	3.37e-06	1.82e-05	-	-	-	GO:0008152//metabolic process	gi|356562293|ref|XP_003549406.1|/0/PREDICTED: LOW QUALITY PROTEIN: patatin group A-3-like [Glycine max]
Glyma13g32050	1139	3	39	0.29886	3.66272	3.61537	Up	8.87e-09	6.5e-08	-	GO:0016020//membrane;GO:0043231//intracellular membrane-bounded organelle;GO:0016020//membrane;GO:0043231//intracellular membrane-bounded organelle	-	GO:0009725//response to hormone stimulus;GO:0009725//response to hormone stimulus	gi|356546678|ref|XP_003541750.1|/1.07617e-87/PREDICTED: vesicle-associated protein 4-2-like [Glycine max]
Glyma18g45920	759	2	26	0.298991	3.66432	3.61537	Up	3.37e-06	1.82e-05	-	-	-	-	gi|356566868|ref|XP_003551648.1|/1.88977e-75/PREDICTED: BON1-associated protein 2-like [Glycine max]
Glyma15g01870	2216	2	26	0.102407	1.25506	3.61537	Up	3.37e-06	1.82e-05	-	-	-	-	gi|356556244|ref|XP_003546436.1|/0/PREDICTED: uncharacterized protein LOC100816528 [Glycine max]
Glyma13g36250	848	11	142	1.47186	17.9124	3.60525	Up	8.76e-29	2e-27	K03671|1|8e-21|99.0|ppp:PHYPADRAFT_185663|thioredoxin 1	-	GO:0015036//disulfide oxidoreductase activity	GO:0018904;GO:0019725//cellular homeostasis	gi|351722817|ref|NP_001237001.1|/4.7855e-57/uncharacterized protein LOC100499858 [Glycine max]
Glyma08g08360	1296	14	178	1.22572	14.6919	3.58331	Up	1.46e-35	4.15e-34	K13428|1|6e-25|113|ath:AT5G20480|LRR receptor-like serine/threonine-protein kinase EFR [EC:2.7.11.1];K08286|4|1e-23|109|ath:AT4G28490|protein-serine/threonine kinase [EC:2.7.11.-]	-	-	-	gi|356524908|ref|XP_003531070.1|/5.42297e-179/PREDICTED: polygalacturonase inhibitor 2-like [Glycine max]
Glyma18g53170	1894	35	444	2.0968	25.0764	3.58007	Up	1.91e-86	1.41e-84	-	-	GO:0003824//catalytic activity	GO:0009064//glutamine family amino acid metabolic process	gi|356569047|ref|XP_003552718.1|/0/PREDICTED: putative glutamine amidotransferase-like protein RP404-like [Glycine max]
Glyma18g06840	2279	645	8179	32.1133	383.9	3.57949	Up	0	0	K01953|1|0.0|1147|gmx:100798318|asparagine synthase (glutamine-hydrolysing) [EC:6.3.5.4]	-	GO:0016884//carbon-nitrogen ligase activity, with glutamine as amido-N-donor;GO:0032559;GO:0016884//carbon-nitrogen ligase activity, with glutamine as amido-N-donor;GO:0032559;GO:0016884//carbon-nitrogen ligase activity, with glutamine as amido-N-donor;GO:0032559	GO:0009064//glutamine family amino acid metabolic process;GO:0006528//asparagine metabolic process;GO:0009064//glutamine family amino acid metabolic process;GO:0006528//asparagine metabolic process;GO:0009064//glutamine family amino acid metabolic process;GO:0006528//asparagine metabolic process	gi|77819909|gb|ABB04097.1|/0/asparagine synthetase [Glycine max]
Glyma11g29490	2138	16	202	0.849145	10.1066	3.57315	Up	4.45e-40	1.44e-38	K00645|1|6e-164|576|gmx:732644|[acyl-carrier-protein] S-malonyltransferase [EC:2.3.1.39]	GO:0043231//intracellular membrane-bounded organelle	GO:0004312//fatty acid synthase activity	GO:0006631//fatty acid metabolic process	gi|356539668|ref|XP_003538317.1|/1.57349e-171/PREDICTED: LOW QUALITY PROTEIN: malonyl-CoA-acyl carrier protein transacylase, mitochondrial-like [Glycine max]
Glyma10g44170	1733	60	757	3.92846	46.7261	3.57219	Up	5.76e-146	8.14e-144	K09833|1|9e-120|429|mtr:MTR_4g127800|homogenitisate phytyltransferase	GO:0031224//intrinsic to membrane;GO:0031224//intrinsic to membrane	GO:0016765//transferase activity, transferring alkyl or aryl (other than methyl) groups;GO:0016765//transferase activity, transferring alkyl or aryl (other than methyl) groups	-	gi|351723179|ref|NP_001235990.1|/0/glycinol 4-dimethylallyltransferase [Glycine max]
Glyma08g48000	1709	5	63	0.331969	3.94331	3.57029	Up	2.29e-13	2.46e-12	K03453|1|2e-12|72.4|vcn:VOLCADRAFT_102664|bile acid:Na+ symporter, BASS family	-	-	-	gi|356567284|ref|XP_003551851.1|/0/PREDICTED: uncharacterized protein LOC100818353 [Glycine max]
Glyma20g23020	1080	2	25	0.210124	2.47616	3.55879	Up	6.11e-06	3.18e-05	-	-	-	-	gi|356535020|ref|XP_003536047.1|/1.20593e-101/PREDICTED: uncharacterized protein LOC100787534 [Glycine max]
Glyma11g08230	1550	2	25	0.146409	1.72532	3.55879	Up	6.11e-06	3.18e-05	K02641|1|0.0|729|gmx:100802032|ferredoxin--NADP+ reductase [EC:1.18.1.2]	GO:0034357;GO:0009532//plastid stroma;GO:0009534//chloroplast thylakoid	GO:0008937//ferredoxin-NAD(P) reductase activity;GO:0050662//coenzyme binding;GO:0000166//nucleotide binding	GO:0051234//establishment of localization;GO:0006091//generation of precursor metabolites and energy	gi|356538289|ref|XP_003537636.1|/0/PREDICTED: ferredoxin--NADP reductase, leaf isozyme, chloroplastic-like isoform 1 [Glycine max]
Glyma08g40460	1134	2	25	0.200118	2.35825	3.55879	Up	6.11e-06	3.18e-05	-	GO:0043231//intracellular membrane-bounded organelle	GO:0003676//nucleic acid binding;GO:0046872//metal ion binding	GO:0010038//response to metal ion;GO:0009725//response to hormone stimulus;GO:0006970//response to osmotic stress;GO:0006351//transcription, DNA-dependent	gi|351722063|ref|NP_001236463.1|/2.64022e-86/MYB transcription factor MYB149 [Glycine max]
Glyma01g38381	2334	8	100	0.388919	4.58312	3.55879	Up	1.89e-20	3.06e-19	K09060|1|3e-129|461|gmx:778191|plant G-box-binding factor	GO:0043231//intracellular membrane-bounded organelle;GO:0043231//intracellular membrane-bounded organelle;GO:0043231//intracellular membrane-bounded organelle;GO:0043231//intracellular membrane-bounded organelle;GO:0043231//intracellular membrane-bounded organelle;GO:0043231//intracellular membrane-bounded organelle	GO:0003677//DNA binding;GO:0001071//nucleic acid binding transcription factor activity;GO:0005515//protein binding;GO:0003677//DNA binding;GO:0001071//nucleic acid binding transcription factor activity;GO:0005515//protein binding;GO:0003677//DNA binding;GO:0001071//nucleic acid binding transcription factor activity;GO:0005515//protein binding;GO:0003677//DNA binding;GO:0001071//nucleic acid bindi…	GO:0006351//transcription, DNA-dependent;GO:0006351//transcription, DNA-dependent;GO:0006351//transcription, DNA-dependent;GO:0006351//transcription, DNA-dependent;GO:0006351//transcription, DNA-dependent;GO:0006351//transcription, DNA-dependent	gi|356496779|ref|XP_003517243.1|/5.14579e-178/PREDICTED: G-box-binding factor 1-like [Glycine max]
Glyma19g39920	807	16	200	2.24966	26.5105	3.55879	Up	1.44e-39	4.61e-38	-	-	-	-	gi|351720952|ref|NP_001238729.1|/5.75237e-49/uncharacterized protein LOC100306430 [Glycine max]
Glyma15g08930	1537	44	546	3.24824	37.9998	3.54826	Up	3.73e-105	3.48e-103	K14496|1|6e-102|369|gmx:100777324|abscisic acid receptor PYR/PYL family	-	-	-	gi|356555425|ref|XP_003546032.1|/7.42059e-101/PREDICTED: abscisic acid receptor PYL6-like [Glycine max]
Glyma07g08445	8788	6	74	0.0774695	0.900749	3.53942	Up	2.16e-15	2.65e-14	K13459|1|2e-40|167|vvi:100254298|disease resistance protein RPS2	-	-	-	gi|356522650|ref|XP_003529959.1|/0/PREDICTED: uncharacterized protein LOC100797322 [Glycine max]
Glyma08g22690	1202	13	159	1.22718	14.15	3.52738	Up	1.62e-31	4.05e-30	K03239|1|3e-13|74.7|ath:AT1G53880|translation initiation factor eIF-2B subunit alpha	-	-	-	gi|356526217|ref|XP_003531715.1|/1.30793e-123/PREDICTED: protein LURP-one-related 12-like [Glycine max]
Glyma16g22650	1500	41	500	3.10143	35.6567	3.52317	Up	7.33e-96	6.21e-94	K01757|1|3e-26|118|aly:ARALYDRAFT_476541|strictosidine synthase [EC:4.3.3.2]	-	GO:0016829//lyase activity	-	gi|356559224|ref|XP_003547900.1|/0/PREDICTED: adipocyte plasma membrane-associated protein-like [Glycine max]
Glyma06g43970	1414	732	8913	58.7397	674.275	3.52093	Up	0	0	K16040|1|8e-122|435|vvi:100233030|trans-resveratrol di-O-methyltransferase [EC:2.1.1.240];K13230|2|4e-59|227|zma:100147731|2,4,7-trihydroxy-1,4-benzoxazin-3-one-glucoside 7-O-methyltransferase [EC:2.1.1.241];K05279|3|6e-44|176|aly:ARALYDRAFT_495497|flavonol 3-O-methyltransferase [EC:2.1.1.76];K13066|5|1e-39|162|pop:POPTR_824484|caffeic acid 3-O-methyltransferase [EC:2.1.1.68]	-	GO:0005515//protein binding;GO:0008171//O-methyltransferase activity	GO:0006730//one-carbon metabolic process	gi|356517464|ref|XP_003527407.1|/0/PREDICTED: 8-hydroxyquercetin 8-O-methyltransferase-like isoform 1 [Glycine max]
Glyma09g30370	1643	148	1786	10.221	116.28	3.508	Up	0	0	K01915|1|0.0|642|gmx:100817922|glutamine synthetase [EC:6.3.1.2]	GO:0044424//intracellular part;GO:0044424//intracellular part;GO:0044424//intracellular part	GO:0016211;GO:0032559;GO:0016211;GO:0032559;GO:0016211;GO:0032559	GO:0006541//glutamine metabolic process;GO:0071941;GO:0006541//glutamine metabolic process;GO:0071941;GO:0006541//glutamine metabolic process;GO:0071941	gi|358248136|ref|NP_001239821.1|/1.39776e-161/cytosolic glutamine synthetase alpha [Glycine max]
Glyma01g44210	1312	2	24	0.172968	1.95677	3.4999	Up	1.1e-05	5.55e-05	-	-	-	-	gi|356497395|ref|XP_003517546.1|/1.27667e-159/PREDICTED: uncharacterized protein LOC100791546 [Glycine max]
Glyma05g27960	1036	2	24	0.219048	2.47807	3.4999	Up	1.1e-05	5.55e-05	K00588|1|6e-78|289|vvi:100250567|caffeoyl-CoA O-methyltransferase [EC:2.1.1.104];K13067|5|4e-67|253|ath:AT1G67990|putative caffeoyl-CoA 3-O-methyltransferase [EC:2.1.1.-]	-	GO:0008171//O-methyltransferase activity;GO:0008171//O-methyltransferase activity	GO:0006730//one-carbon metabolic process;GO:0006730//one-carbon metabolic process	gi|351721814|ref|NP_001237478.1|/5.27405e-123/uncharacterized protein LOC100500657 [Glycine max]
Glyma12g09800	1183	2	24	0.191829	2.17014	3.4999	Up	1.1e-05	5.55e-05	K13070|1|3e-76|283|osa:4335093|momilactone-A synthase [EC:1.1.1.295];K09841|2|3e-73|273|aly:ARALYDRAFT_474354|xanthoxin dehydrogenase [EC:1.1.1.288]	-	GO:0004312//fatty acid synthase activity	GO:0008152//metabolic process	gi|356544756|ref|XP_003540813.1|/2.31506e-149/PREDICTED: momilactone A synthase-like [Glycine max]
Glyma04g02330	1875	2	24	0.121032	1.36922	3.4999	Up	1.1e-05	5.55e-05	-	-	GO:0003824//catalytic activity	GO:0050794//regulation of cellular process	gi|356509102|ref|XP_003523291.1|/0/PREDICTED: probable nucleoredoxin 2-like [Glycine max]
Glyma10g32461	648	2	24	0.350207	3.96185	3.4999	Up	1.1e-05	5.55e-05	-	-	-	-	-
Glyma06g45580	1526	2	24	0.148712	1.68236	3.4999	Up	1.1e-05	5.55e-05	-	-	-	-	gi|356517592|ref|XP_003527471.1|/1.33243e-126/PREDICTED: uncharacterized protein LOC100781575 [Glycine max]
Glyma03g30923	372	2	24	0.610038	6.90129	3.4999	Up	1.1e-05	5.55e-05	-	-	-	-	gi|224085437|ref|XP_002307575.1|/1.52334e-38/predicted protein [Populus trichocarpa]
Glyma08g12880	2286	11	132	0.545992	6.17675	3.4999	Up	3.14e-26	6.53e-25	-	-	-	-	gi|356528375|ref|XP_003532779.1|/0/PREDICTED: uncharacterized protein LOC100801788 [Glycine max]
Glyma09g27700	1265	2	24	0.179395	2.02947	3.4999	Up	1.1e-05	5.55e-05	K10082|1|6e-36|150|mtr:MTR_5g031140|lectin, mannose-binding 2	-	-	GO:0007088//regulation of mitosis	gi|356530929|ref|XP_003534031.1|/2.79889e-172/PREDICTED: agglutinin-1-like [Glycine max]
Glyma05g29400	1191	30	357	2.85811	32.0641	3.48782	Up	2.57e-68	1.5e-66	K00799|1|6e-83|306|gmx:548031|glutathione S-transferase [EC:2.5.1.18]	-	GO:0016765//transferase activity, transferring alkyl or aryl (other than methyl) groups	-	gi|356512537|ref|XP_003524975.1|/3.14169e-126/PREDICTED: LOW QUALITY PROTEIN: probable glutathione S-transferase [Glycine max]
Glyma13g06170	1941	15	178	0.876871	9.80972	3.48378	Up	9.2e-35	2.56e-33	K13068|1|4e-54|211|aly:ARALYDRAFT_479675|sinapate 1-glucosyltransferase [EC:2.4.1.120];K13692|2|1e-53|209|vvi:100252177|UDP-glucose:(indol-3-yl)acetate beta-D-glucosyltransferase [EC:2.4.1.121];K13691|3|4e-53|207|gmx:100787483|pathogen-inducible salicylic acid glucosyltransferase [EC:2.4.1.-]	-	GO:0016757//transferase activity, transferring glycosyl groups	-	gi|356551173|ref|XP_003543952.1|/0/PREDICTED: UDP-glycosyltransferase 83A1-like [Glycine max]
Glyma11g27480	2270	21	249	1.0497	11.7337	3.48262	Up	4.8e-48	1.91e-46	K01953|1|0.0|1167|gmx:100798318|asparagine synthase (glutamine-hydrolysing) [EC:6.3.5.4]	-	GO:0016884//carbon-nitrogen ligase activity, with glutamine as amido-N-donor;GO:0032559	GO:0009064//glutamine family amino acid metabolic process;GO:0006528//asparagine metabolic process	gi|356539639|ref|XP_003538303.1|/0/PREDICTED: asparagine synthetase [glutamine-hydrolyzing] 2-like [Glycine max]
Glyma13g00280	1468	96	1135	7.42019	82.7051	3.47845	Up	4.05e-213	9.25e-211	K08235|1|4e-135|479|vvi:100241119|xyloglucan:xyloglucosyl transferase [EC:2.4.1.207];K14504|2|4e-133|473|vvi:100256520|xyloglucan:xyloglucosyl transferase TCH4 [EC:2.4.1.207]	GO:0005576//extracellular region;GO:0030312//external encapsulating structure	GO:0016798//hydrolase activity, acting on glycosyl bonds;GO:0016758//transferase activity, transferring hexosyl groups	GO:0044042//glucan metabolic process	gi|363808224|ref|NP_001242489.1|/9.93557e-156/uncharacterized protein LOC100807063 precursor [Glycine max]
Glyma12g22880	1725	55	649	3.61779	40.2455	3.47565	Up	1.62e-122	1.84e-120	-	-	GO:0003676//nucleic acid binding	-	gi|356543270|ref|XP_003540085.1|/0/PREDICTED: NAC domain-containing protein 72-like isoform 1 [Glycine max]
Glyma18g51680	1400	5	59	0.405239	4.50802	3.47565	Up	2.41e-12	2.4e-11	K09286|1|2e-17|89.0|ath:AT1G43160|EREBP-like factor	-	-	-	gi|356523712|ref|XP_003530479.1|/5.10704e-61/PREDICTED: ethylene-responsive transcription factor ERF113-like [Glycine max]
Glyma20g04400	1306	5	58	0.434407	4.75058	3.45099	Up	4.33e-12	4.23e-11	-	-	GO:0003676//nucleic acid binding	-	gi|356577349|ref|XP_003556789.1|/1.82733e-166/PREDICTED: NAC domain-containing protein 29-like [Glycine max]
Glyma19g44645	819	2	23	0.277087	3.00404	3.4385	Up	1.99e-05	9.6e-05	K01955|1|8e-31|132|vvi:100262205|carbamoyl-phosphate synthase large subunit [EC:6.3.5.5];K13944|2|2e-22|103|vvi:100261792|LOB domain-containing protein 16;K13945|5|5e-21|99.8|vvi:100266975|LOB domain-containing protein 29	-	-	-	gi|356571252|ref|XP_003553793.1|/1.12726e-100/PREDICTED: LOB domain-containing protein 11-like [Glycine max]
Glyma01g18990	312	2	23	0.727353	7.88561	3.4385	Up	1.99e-05	9.61e-05	-	-	-	-	gi|356573410|ref|XP_003554854.1|/7.57782e-30/PREDICTED: chloroplastic group IIA intron splicing facilitator CRS1, chloroplastic-like [Glycine max]
Glyma13g21570	588	2	23	0.385942	4.1842	3.4385	Up	1.99e-05	9.6e-05	K09286|1|2e-30|129|ath:AT4G25490|EREBP-like factor	-	-	-	gi|356548375|ref|XP_003542578.1|/4.32464e-91/PREDICTED: dehydration-responsive element-binding protein 1F-like [Glycine max]
Glyma01g33070	1839	2	23	0.123401	1.33785	3.4385	Up	1.99e-05	9.6e-05	K09833|1|2e-110|397|gmx:100819685|homogenitisate phytyltransferase	-	GO:0016740//transferase activity;GO:0016740//transferase activity;GO:0016740//transferase activity	-	gi|363806928|ref|NP_001242050.1|/2.10129e-161/uncharacterized protein LOC100777517 [Glycine max]
Glyma19g44023	1340	2	23	0.169354	1.83605	3.4385	Up	1.99e-05	9.6e-05	-	-	-	-	gi|255543086|ref|XP_002512606.1|/2.94217e-26/conserved hypothetical protein [Ricinus communis]
Glyma11g37091	1975	2	23	0.114903	1.24573	3.4385	Up	1.99e-05	9.6e-05	-	GO:0000228//nuclear chromosome;GO:0000228//nuclear chromosome	-	GO:0007127//meiosis I;GO:0007127//meiosis I	gi|356538085|ref|XP_003537535.1|/0/PREDICTED: uncharacterized protein LOC100790032 [Glycine max]
Glyma06g41500	2834	53	609	2.122	22.9869	3.43731	Up	5.6e-114	5.76e-112	K14494|1|1e-59|229|pop:POPTR_645273|DELLA protein	-	-	-	gi|356514974|ref|XP_003526176.1|/0/PREDICTED: chitin-inducible gibberellin-responsive protein 1-like [Glycine max]
Glyma14g34500	795	11	125	1.56998	16.8192	3.42129	Up	1.87e-24	3.64e-23	-	-	-	-	gi|356552868|ref|XP_003544784.1|/7.92605e-152/PREDICTED: ser/Thr-rich protein T10 in DGCR region-like [Glycine max]
Glyma08g17530	1472	6	68	0.462502	4.94155	3.41743	Up	7.26e-14	8.09e-13	K14709|1|2e-180|630|gmx:100794874|solute carrier family 39 (zinc transporter), member 1/2/3	GO:0016020//membrane	GO:0046873//metal ion transmembrane transporter activity	GO:0006829//zinc ion transport	gi|356525738|ref|XP_003531480.1|/2.87874e-179/PREDICTED: zinc transporter 1-like [Glycine max]
Glyma10g04780	766	3	34	0.444388	4.74802	3.41743	Up	1.7e-07	1.08e-06	K02693|1|5e-48|189|gmx:100811078|photosystem I subunit IV	GO:0034357;GO:0009536//plastid	-	-	gi|358249204|ref|NP_001240010.1|/6.43161e-47/uncharacterized protein LOC100811078 [Glycine max]
Glyma10g01290	2017	6	68	0.337532	3.60633	3.41743	Up	7.26e-14	8.08e-13	K01184|1|9e-103|372|ath:AT5G14650|polygalacturonase [EC:3.2.1.15]	-	GO:0004553//hydrolase activity, hydrolyzing O-glycosyl compounds	GO:0044238//primary metabolic process;GO:0045229//external encapsulating structure organization	gi|356536665|ref|XP_003536857.1|/0/PREDICTED: polygalacturonase At1g48100-like [Glycine max]
Glyma12g33510	1129	17	192	1.70854	18.1915	3.41243	Up	9.51e-37	2.81e-35	K03676|1|2e-10|65.1|bdi:100821530|glutaredoxin 3	-	-	-	gi|359807622|ref|NP_001240908.1|/4.46025e-78/uncharacterized protein LOC100792704 [Glycine max]
Glyma17g13720	2027	4	45	0.223911	2.37477	3.40679	Up	1.51e-09	1.2e-08	-	-	-	-	gi|356563178|ref|XP_003549841.1|/9.0413e-129/PREDICTED: uncharacterized protein LOC100812834 [Glycine max]
Glyma09g35660	1892	4	44	0.239888	2.48768	3.37437	Up	2.71e-09	2.1e-08	K00764|1|0.0|814|gmx:100801720|amidophosphoribosyltransferase [EC:2.4.2.14]	GO:0030312//external encapsulating structure;GO:0044424//intracellular part	GO:0016763//transferase activity, transferring pentosyl groups;GO:0043169//cation binding;GO:0051540	GO:0006144//purine nucleobase metabolic process;GO:0006163//purine nucleotide metabolic process;GO:0042254//ribosome biogenesis	gi|356529831|ref|XP_003533491.1|/0/PREDICTED: amidophosphoribosyltransferase, chloroplastic-like [Glycine max]
Glyma14g26700	1455	3	33	0.233953	2.42613	3.37437	Up	3.04e-07	1.88e-06	-	-	-	-	gi|359806934|ref|NP_001241069.1|/5.20719e-149/uncharacterized protein LOC100819866 [Glycine max]
Glyma08g05010	944	4	44	0.480793	4.98589	3.37437	Up	2.71e-09	2.1e-08	-	-	-	-	gi|356524483|ref|XP_003530858.1|/6.35565e-24/PREDICTED: uncharacterized protein LOC100820614 [Glycine max]
Glyma10g33650	985	15	165	1.72792	17.9188	3.37437	Up	1.76e-31	4.4e-30	K00799|1|6e-83|305|mtr:MTR_1g090100|glutathione S-transferase [EC:2.5.1.18]	-	-	-	gi|356535472|ref|XP_003536269.1|/2.65103e-129/PREDICTED: probable glutathione S-transferase [Glycine max]
Glyma12g01090	789	13	142	1.86955	19.2519	3.36424	Up	3.25e-27	7.01e-26	-	GO:0043231//intracellular membrane-bounded organelle	-	-	gi|388519377|gb|AFK47750.1|/1.78575e-39/unknown [Lotus japonicus]
Glyma14g05360	1588	19	207	1.3576	13.9438	3.36049	Up	5.38e-39	1.7e-37	K05933|1|2e-133|474|gmx:100784455|aminocyclopropanecarboxylate oxidase [EC:1.14.17.4]	-	GO:0043169//cation binding;GO:0019842//vitamin binding;GO:0016641//oxidoreductase activity, acting on the CH-NH2 group of donors, oxygen as acceptor	GO:0003006//developmental process involved in reproduction;GO:0009692	gi|356554515|ref|XP_003545591.1|/2.87917e-164/PREDICTED: 1-aminocyclopropane-1-carboxylate oxidase-like [Glycine max]
Glyma03g11580	1067	5	54	0.531711	5.41367	3.34789	Up	4.44e-11	4.02e-10	K00011|1|4e-81|299|ath:AT2G37790|aldehyde reductase [EC:1.1.1.21];K00002|2|7e-76|282|osa:4338987|alcohol dehydrogenase (NADP+) [EC:1.1.1.2];K08243|3|3e-40|164|mtr:MTR_5g097900|6'-deoxychalcone synthase [EC:2.3.1.170];K00085|5|6e-28|123|ath:AT2G21260|aldose-6-phosphate reductase (NADPH2) [EC:1.1.1.200]	-	GO:0004033//aldo-keto reductase (NADP) activity	GO:0008152//metabolic process	gi|356506700|ref|XP_003522114.1|/2.53971e-120/PREDICTED: aldo-keto reductase family 4 member C9-like, partial [Glycine max]
Glyma07g16440	2439	21	226	0.976961	9.91195	3.3428	Up	3e-42	1.03e-40	K04733|1|1e-57|223|smo:SELMODRAFT_159261|interleukin-1 receptor-associated kinase 4 [EC:2.7.11.1];K13415|2|2e-56|219|rcu:RCOM_0478150|protein brassinosteroid insensitive 1 [EC:2.7.10.1 2.7.11.1];K00924|4|5e-56|218|osa:4333525|[EC:2.7.1.-]	-	GO:0004672//protein kinase activity;GO:0004672//protein kinase activity;GO:0000166//nucleotide binding	-	gi|356523191|ref|XP_003530225.1|/0/PREDICTED: wall-associated receptor kinase-like 15-like [Glycine max]
Glyma06g18890	2742	4	43	0.165525	1.6775	3.3412	Up	4.85e-09	3.65e-08	K06617|1|0.0|1625|gmx:100800308|raffinose synthase [EC:2.4.1.82]	-	GO:0008378//galactosyltransferase activity	GO:0044238//primary metabolic process	gi|187610414|gb|ACD13461.1|/0/raffionse synthase 2 [Glycine max]
Glyma07g31500	1288	32	341	2.81906	28.3205	3.32856	Up	9.51e-63	5.06e-61	K01953|1|8e-06|50.1|ppp:PHYPADRAFT_173106|asparagine synthase (glutamine-hydrolysing) [EC:6.3.5.4]	-	-	-	gi|356521341|ref|XP_003529315.1|/1.57159e-146/PREDICTED: stem-specific protein TSJT1-like isoform 1 [Glycine max]
Glyma19g41900	1227	5	53	0.462376	4.62055	3.32093	Up	7.93e-11	7.01e-10	-	-	-	-	gi|356572952|ref|XP_003554629.1|/5.40272e-165/PREDICTED: F-box protein PP2-B15-like [Glycine max]
Glyma07g35630	1553	17	180	1.24207	12.3983	3.31932	Up	9.77e-34	2.65e-32	-	-	GO:0003676//nucleic acid binding	-	gi|356577349|ref|XP_003556789.1|/1.07813e-147/PREDICTED: NAC domain-containing protein 29-like [Glycine max]
Glyma08g06330	1131	2	21	0.200649	1.98618	3.30725	Up	6.44e-05	0.000285413	K00861|1|9e-104|375|gmx:100811525|riboflavin kinase [EC:2.7.1.26]	GO:0044464//cell part	GO:0005488//binding;GO:0070566//adenylyltransferase activity;GO:0016791//phosphatase activity;GO:0016301//kinase activity	GO:0006771//riboflavin metabolic process;GO:0006796//phosphate-containing compound metabolic process	gi|356527927|ref|XP_003532557.1|/3.18496e-116/PREDICTED: riboflavin kinase-like [Glycine max]
Glyma09g02205	3468	2	21	0.0654366	0.647743	3.30725	Up	6.44e-05	0.000285443	K00924|1|6e-78|291|aly:ARALYDRAFT_473063|[EC:2.7.1.-];K04733|2|3e-70|265|smo:SELMODRAFT_159261|interleukin-1 receptor-associated kinase 4 [EC:2.7.11.1]	GO:0043231//intracellular membrane-bounded organelle;GO:0016020//membrane	GO:0005488//binding;GO:0004672//protein kinase activity	-	gi|356532950|ref|XP_003535032.1|/0/PREDICTED: probable leucine-rich repeat receptor-like protein kinase At5g49770-like [Glycine max]
Glyma09g03230	2567	2	21	0.0884044	0.875096	3.30725	Up	6.44e-05	0.000285353	K04733|1|3e-60|231|smo:SELMODRAFT_159261|interleukin-1 receptor-associated kinase 4 [EC:2.7.11.1];K00924|4|5e-54|211|aly:ARALYDRAFT_486409|[EC:2.7.1.-]	-	GO:0016301//kinase activity	-	gi|356532457|ref|XP_003534789.1|/0/PREDICTED: wall-associated receptor kinase-like 9-like [Glycine max]
Glyma13g40293	530	2	21	0.428178	4.23844	3.30725	Up	6.44e-05	0.000285383	-	-	-	-	-
Glyma01g42025	925	20	208	2.45334	24.0538	3.29345	Up	1.69e-38	5.25e-37	K01051|1|4e-19|93.6|aly:ARALYDRAFT_478847|pectinesterase [EC:3.1.1.11]	GO:0031090//organelle membrane;GO:0071944//cell periphery	GO:0004857//enzyme inhibitor activity	-	gi|356497163|ref|XP_003517432.1|/1.33974e-103/PREDICTED: 21 kDa protein-like [Glycine max]
Glyma16g25700	1657	8	83	0.547819	5.35819	3.28997	Up	3.77e-16	4.84e-15	-	-	-	-	gi|356559424|ref|XP_003547999.1|/0/PREDICTED: uncharacterized membrane protein YOL092W-like [Glycine max]
Glyma13g30210	1156	92	954	9.03025	88.2781	3.28922	Up	9.39e-171	1.61e-168	K14496|1|6e-96|349|gmx:100779954|abscisic acid receptor PYR/PYL family	-	GO:0005488//binding	-	gi|356549232|ref|XP_003543001.1|/7.06781e-95/PREDICTED: abscisic acid receptor PYL6-like [Glycine max]
Glyma13g33172	1654	3	31	0.205805	2.00488	3.28417	Up	9.73e-07	5.62e-06	-	-	-	-	gi|462420056|gb|EMJ24319.1|/1.19521e-35/hypothetical protein PRUPE_ppa007125mg [Prunus persica]
Glyma08g46550	2209	3	31	0.154097	1.50116	3.28417	Up	9.73e-07	5.62e-06	-	GO:0044464//cell part;GO:0044464//cell part	GO:0016791//phosphatase activity;GO:0043169//cation binding;GO:0016791//phosphatase activity;GO:0043169//cation binding	GO:0032501//multicellular organismal process;GO:0009856//pollination;GO:0032501//multicellular organismal process;GO:0009856//pollination	gi|351722194|ref|NP_001235188.1|/0/phytase precursor [Glycine max]
Glyma10g26681	1081	3	31	0.314895	3.0676	3.28417	Up	9.73e-07	5.62e-06	K09422|1|7e-87|318|pop:POPTR_565840|myb proto-oncogene protein, plant	-	-	-	gi|356534882|ref|XP_003535980.1|/2.33178e-129/PREDICTED: transcription factor MYB48-like [Glycine max]
Glyma10g01150	1289	7	72	0.61619	5.97505	3.2775	Up	3.94e-14	4.46e-13	K14509|1|1e-67|255|gmx:100787425|ethylene receptor [EC:2.7.13.-]	GO:0031090//organelle membrane	GO:0004673//protein histidine kinase activity;GO:0004871//signal transducer activity;GO:0032559	GO:0006468//protein phosphorylation;GO:0000160//two-component signal transduction system (phosphorelay);GO:0006351//transcription, DNA-dependent	gi|356536657|ref|XP_003536853.1|/1.88876e-99/PREDICTED: protein EIN4-like [Glycine max]
Glyma19g42040	1658	49	503	3.35337	32.4523	3.27464	Up	1.81e-90	1.43e-88	K15382|1|2e-144|510|gmx:100802750|solute carrier family 50 (sugar transporter)	GO:0016020//membrane	-	GO:0006810//transport	gi|356571093|ref|XP_003553715.1|/2.96317e-143/PREDICTED: bidirectional sugar transporter SWEET16-like [Glycine max]
Glyma13g34520	2013	87	887	4.90394	47.1348	3.26478	Up	8.28e-158	1.29e-155	-	-	-	-	gi|356549665|ref|XP_003543212.1|/0/PREDICTED: epidermis-specific secreted glycoprotein EP1-like [Glycine max]
Glyma10g01690	1326	55	560	4.7064	45.1759	3.26286	Up	3.31e-100	2.96e-98	-	GO:0043231//intracellular membrane-bounded organelle	-	GO:0050896//response to stimulus	gi|351727997|ref|NP_001236412.1|/2.66066e-88/uncharacterized protein LOC100306535 [Glycine max]
Glyma12g06300	1670	6	61	0.407666	3.90729	3.26071	Up	4.17e-12	4.08e-11	K08081|1|6e-110|396|gmx:100780806|tropine dehydrogenase [EC:1.1.1.206]	-	GO:0016616//oxidoreductase activity, acting on the CH-OH group of donors, NAD or NADP as acceptor;GO:0016616//oxidoreductase activity, acting on the CH-OH group of donors, NAD or NADP as acceptor;GO:0016616//oxidoreductase activity, acting on the CH-OH group of donors, NAD or NADP as acceptor	GO:0008152//metabolic process;GO:0008152//metabolic process;GO:0008152//metabolic process	gi|356542175|ref|XP_003539545.1|/1.56903e-144/PREDICTED: tropinone reductase homolog At1g07440-like isoform 1 [Glycine max]
Glyma06g08360	1744	6	61	0.390368	3.7415	3.26071	Up	4.17e-12	4.08e-11	-	-	-	-	gi|356515556|ref|XP_003526465.1|/3.28473e-132/PREDICTED: uncharacterized protein LOC100780305 [Glycine max]
Glyma13g01150	1333	55	554	4.68169	44.4572	3.24732	Up	1.02e-98	8.84e-97	K08235|1|7e-135|478|vvi:100252949|xyloglucan:xyloglucosyl transferase [EC:2.4.1.207];K14504|2|2e-133|473|rcu:RCOM_1630040|xyloglucan:xyloglucosyl transferase TCH4 [EC:2.4.1.207]	GO:0005576//extracellular region;GO:0030312//external encapsulating structure	GO:0016798//hydrolase activity, acting on glycosyl bonds;GO:0016758//transferase activity, transferring hexosyl groups	GO:0044042//glucan metabolic process	gi|356547533|ref|XP_003542166.1|/3.93103e-156/PREDICTED: xyloglucan endotransglucosylase/hydrolase protein 22-like [Glycine max]
Glyma09g34140	1398	52	523	4.22052	40.0181	3.24516	Up	3.12e-93	2.52e-91	K08235|1|4e-165|579|gmx:100786236|xyloglucan:xyloglucosyl transferase [EC:2.4.1.207]	GO:0005576//extracellular region;GO:0030312//external encapsulating structure	GO:0016798//hydrolase activity, acting on glycosyl bonds;GO:0016758//transferase activity, transferring hexosyl groups	GO:0044042//glucan metabolic process	gi|363808048|ref|NP_001242723.1|/1.34236e-170/uncharacterized protein LOC100800720 precursor [Glycine max]
Glyma04g42840	2116	18	181	0.965221	9.15009	3.24485	Up	2.98e-33	7.91e-32	K13600|1|0.0|838|rcu:RCOM_1030770|chlorophyllide a oxygenase [EC:1.14.13.122]	GO:0034357;GO:0009528//plastid inner membrane	GO:0051536//iron-sulfur cluster binding;GO:0046914//transition metal ion binding;GO:0016703	GO:0006779//porphyrin-containing compound biosynthetic process	gi|356509409|ref|XP_003523442.1|/0/PREDICTED: chlorophyllide a oxygenase, chloroplastic-like [Glycine max]
Glyma16g02270	1734	6	60	0.39262	3.70139	3.23686	Up	7.39e-12	7.11e-11	K00225|1|1e-09|63.2|vcn:VOLCADRAFT_88191|L-galactono-1,4-lactone dehydrogenase [EC:1.3.2.3];K00102|5|1e-08|60.1|pop:POPTR_256110|D-lactate dehydrogenase (cytochrome) [EC:1.1.2.4]	GO:0044464//cell part	GO:0016899//oxidoreductase activity, acting on the CH-OH group of donors, oxygen as acceptor;GO:0050662//coenzyme binding	GO:0008152//metabolic process	gi|356560245|ref|XP_003548404.1|/0/PREDICTED: uncharacterized protein LOC100789425 [Glycine max]
Glyma19g44960	1152	2	20	0.196991	1.85712	3.23686	Up	0.000115115	0.000486588	K15336|1|2e-25|115|vvi:100259391|tRNA (cytosine38-C5)-methyltransferase [EC:2.1.1.204]	-	-	-	gi|357512639|ref|XP_003626608.1|/2.43297e-168/Pentatricopeptide repeat-containing protein [Medicago truncatula]
Glyma18g18931	1733	4	40	0.261897	2.46901	3.23686	Up	2.74e-08	1.91e-07	K08235|1|7e-178|622|gmx:100778993|xyloglucan:xyloglucosyl transferase [EC:2.4.1.207]	GO:0016021//integral to membrane;GO:0005576//extracellular region;GO:0030312//external encapsulating structure	GO:0016798//hydrolase activity, acting on glycosyl bonds;GO:0016758//transferase activity, transferring hexosyl groups	GO:0044042//glucan metabolic process;GO:0009827//plant-type cell wall modification	gi|356567624|ref|XP_003552017.1|/9.66687e-177/PREDICTED: probable xyloglucan endotransglucosylase/hydrolase protein 33-like [Glycine max]
Glyma11g02090	1534	2	20	0.147936	1.39466	3.23686	Up	0.000115115	0.000486637	K14684|1|6e-155|545|vvi:100260448|solute carrier family 25 (mitochondrial phosphate transporter), member 23/24/25/41	GO:0019866//organelle inner membrane;GO:0031224//intrinsic to membrane	-	GO:0006810//transport	gi|356539434|ref|XP_003538203.1|/5.74489e-178/PREDICTED: mitochondrial substrate carrier family protein B-like [Glycine max]
Glyma11g13780	1852	3	30	0.183802	1.73278	3.23686	Up	1.73e-06	9.72e-06	K01188|1|0.0|666|sbi:SORBI_06g019840|beta-glucosidase [EC:3.2.1.21]	-	-	-	gi|356541159|ref|XP_003539048.1|/0/PREDICTED: beta-glucosidase 12-like, partial [Glycine max]
Glyma20g24773	1554	18	180	1.31429	12.3904	3.23686	Up	5.27e-33	1.39e-31	K14431|1|8e-06|50.4|rcu:RCOM_0353720|transcription factor TGA	-	-	-	gi|356536332|ref|XP_003536693.1|/2.79997e-63/PREDICTED: uncharacterized protein LOC100775242 [Glycine max]
Glyma09g41930	1119	23	230	2.33221	21.9867	3.23686	Up	9.02e-42	3.07e-40	-	-	-	-	gi|356532227|ref|XP_003534675.1|/1.71979e-114/PREDICTED: uncharacterized protein At5g23160-like [Glycine max]
Glyma10g35000	599	7	70	1.32599	12.5007	3.23686	Up	1.24e-13	1.36e-12	-	-	-	-	gi|356535585|ref|XP_003536325.1|/8.97032e-07/PREDICTED: uncharacterized protein LOC100527690 [Glycine max]
Glyma15g10840	1863	33	328	2.00988	18.8332	3.22809	Up	8.78e-59	4.37e-57	-	-	-	-	gi|356555602|ref|XP_003546119.1|/0/PREDICTED: F-box/kelch-repeat protein At3g23880-like [Glycine max]
Glyma17g17210	992	31	307	3.54585	33.1046	3.22283	Up	4.9e-55	2.27e-53	-	-	-	-	gi|356563507|ref|XP_003550003.1|/6.04946e-97/PREDICTED: uncharacterized protein LOC100811915 [Glycine max]
Glyma20g32570	556	9	89	1.8367	17.1229	3.22074	Up	6.36e-17	8.59e-16	-	-	-	-	gi|356576267|ref|XP_003556254.1|/1.4653e-26/PREDICTED: uncharacterized protein LOC100783164 [Glycine max]
Glyma02g42240	2427	7	69	0.327264	3.04118	3.2161	Up	2.2e-13	2.37e-12	-	-	-	-	gi|356499153|ref|XP_003518407.1|/0/PREDICTED: uncharacterized protein LOC100775399 [Glycine max]
Glyma16g24831	1327	38	374	3.24924	30.1483	3.2139	Up	1.54e-66	8.69e-65	K08241|1|4e-101|207|vvi:100260930|jasmonate O-methyltransferase [EC:2.1.1.141]	-	GO:0008757//S-adenosylmethionine-dependent methyltransferase activity;GO:0008757//S-adenosylmethionine-dependent methyltransferase activity	GO:0006730//one-carbon metabolic process;GO:0006730//one-carbon metabolic process	gi|356559359|ref|XP_003547967.1|/0/PREDICTED: LOW QUALITY PROTEIN: salicylate O-methyltransferase-like [Glycine max]
Glyma16g29440	3183	25	246	0.891196	8.26724	3.21359	Up	2.76e-44	9.98e-43	K08150|1|1e-06|54.3|vvi:100264123|MFS transporter, SP family, solute carrier family 2 (myo-inositol transporter), member 13	-	-	GO:0006810//transport;GO:0006810//transport;GO:0006810//transport	gi|356559722|ref|XP_003548146.1|/0/PREDICTED: SPX domain-containing membrane protein At4g22990-like isoform 1 [Glycine max]
Glyma19g28476	1011	23	225	2.58135	23.8064	3.20515	Up	1.55e-40	5.09e-39	-	-	GO:0003676//nucleic acid binding	-	gi|351727585|ref|NP_001236142.1|/0/transcriptional factor NAC11 [Glycine max]
Glyma01g37950	3268	4	39	0.138883	1.27657	3.20034	Up	4.87e-08	3.31e-07	-	-	-	-	gi|356495404|ref|XP_003516568.1|/0/PREDICTED: U-box domain-containing protein 5-like [Glycine max]
Glyma13g33536	4671	4	39	0.0971672	0.893135	3.20034	Up	4.87e-08	3.31e-07	K13459|1|4e-56|219|rcu:RCOM_1047690|disease resistance protein RPS2;K13460|5|5e-38|159|ath:AT1G12220|disease resistance protein RPS5	-	-	-	gi|356546774|ref|XP_003541797.1|/0/PREDICTED: disease resistance protein At4g27190-like [Glycine max]
Glyma08g08381	1923	26	252	1.53414	14.0179	3.19177	Up	4.73e-45	1.76e-43	K13420|1|8e-46|183|ath:AT5G46330|LRR receptor-like serine/threonine-protein kinase FLS2 [EC:2.7.11.1]	-	-	-	gi|110836649|emb|CAI99395.1|/4.18336e-168/polygalacturonase inhibiting protein precursor [Glycine max]
Glyma18g06340	953	3	29	0.357189	3.25512	3.18795	Up	3.08e-06	1.68e-05	-	-	-	-	gi|357491341|ref|XP_003615958.1|/1.23969e-43/Wound-induced protein [Medicago truncatula]
Glyma20g35240	2274	92	887	4.59058	41.7249	3.18416	Up	3.4e-154	5.22e-152	K00924|1|3e-08|59.3|ath:AT5G22850|[EC:2.7.1.-]	-	-	-	gi|356576537|ref|XP_003556387.1|/0/PREDICTED: basic 7S globulin-like [Glycine max]
Glyma13g29974	567	15	144	3.00177	27.167	3.17797	Up	2.96e-26	6.16e-25	-	-	-	-	gi|356546560|ref|XP_003541693.1|/1.37193e-43/PREDICTED: uncharacterized protein LOC100804197 [Glycine max]
Glyma09g35831	1220	5	48	0.465029	4.20866	3.17797	Up	1.4e-09	1.11e-08	-	-	-	-	gi|357471091|ref|XP_003605830.1|/6.00334e-07/hypothetical protein MTR_4g043420 [Medicago truncatula]
Glyma20g16920	1070	19	182	2.01484	18.1949	3.1748	Up	8.75e-33	2.28e-31	K09286|1|1e-31|135|vvi:100254616|EREBP-like factor	-	-	-	gi|351726443|ref|NP_001235847.1|/2.38747e-118/uncharacterized protein LOC100305726 [Glycine max]
Glyma13g10791	1467	18	172	1.39223	12.5418	3.17127	Up	4.97e-31	1.22e-29	K14709|1|3e-153|540|gmx:100789557|solute carrier family 39 (zinc transporter), member 1/2/3	GO:0016020//membrane	GO:0046873//metal ion transmembrane transporter activity	GO:0006829//zinc ion transport	gi|356547541|ref|XP_003542170.1|/3.89619e-152/PREDICTED: zinc transporter 5-like [Glycine max]
Glyma04g03330	1003	41	391	4.63823	41.7002	3.16841	Up	1.38e-68	8.13e-67	K00224|1|1e-12|72.4|aly:ARALYDRAFT_476671|[EC:1.3.1.-]	-	GO:0005488//binding	GO:0045333//cellular respiration	gi|351721228|ref|NP_001238482.1|/7.57311e-63/uncharacterized protein LOC100527086 [Glycine max]
Glyma12g05811	3184	28	267	0.997826	8.97017	3.16827	Up	2.53e-47	9.93e-46	K01188|1|0.0|638|sbi:SORBI_06g019840|beta-glucosidase [EC:3.2.1.21]	-	-	-	gi|297746386|emb|CBI16442.3|/0/unnamed protein product [Vitis vinifera]
Glyma14g09320	1484	49	467	3.74655	33.6624	3.1675	Up	1.39e-81	9.72e-80	K09286|1|1e-48|192|rcu:RCOM_1589590|EREBP-like factor	GO:0043231//intracellular membrane-bounded organelle	GO:0003676//nucleic acid binding;GO:0001071//nucleic acid binding transcription factor activity	GO:0006351//transcription, DNA-dependent	gi|351724471|ref|NP_001235779.1|/7.33736e-98/dehydration responsive element binding protein [Glycine max]
Glyma03g33756	132	2	19	1.7192	15.3972	3.16286	Up	0.000205122	0.000829205	-	-	-	-	gi|87240957|gb|ABD32815.1|/2.97587e-10/hypothetical protein MtrDRAFT_AC148995g29v2 [Medicago truncatula]
Glyma05g36060	1361	2	19	0.166741	1.49334	3.16286	Up	0.000205122	0.000829046	K12403|1|3e-29|127|mtr:MTR_7g100010|AP-4 complex subunit sigma-1	GO:0030118//clathrin coat;GO:0043231//intracellular membrane-bounded organelle	GO:0022892	GO:0015031//protein transport	gi|356527740|ref|XP_003532466.1|/6.23813e-32/PREDICTED: AP-4 complex subunit sigma-like [Glycine max]
Glyma17g14080	1801	4	38	0.252009	2.257	3.16286	Up	8.62e-08	5.7e-07	-	-	-	-	gi|356563224|ref|XP_003549864.1|/8.34119e-139/PREDICTED: uncharacterized protein LOC100779486 [Glycine max]
Glyma01g37750	342	2	19	0.66355	5.94278	3.16286	Up	0.000205122	0.000828967	-	-	-	-	gi|356496727|ref|XP_003517217.1|/7.53263e-54/PREDICTED: uncharacterized protein LOC100793661 [Glycine max]
Glyma08g18980	1202	8	76	0.755188	6.7635	3.16286	Up	2.05e-14	2.37e-13	-	GO:0005618//cell wall	-	-	gi|356525866|ref|XP_003531542.1|/4.14932e-170/PREDICTED: uncharacterized protein LOC100785002 [Glycine max]
Glyma09g33016	1120	2	19	0.20262	1.81467	3.16286	Up	0.000205122	0.000829126	-	-	-	-	-
Glyma20g28571	1153	2	19	0.196821	1.76273	3.16286	Up	0.000205122	0.000829284	-	-	-	-	gi|255552171|ref|XP_002517130.1|/3.22696e-23/conserved hypothetical protein [Ricinus communis]
Glyma13g29450	1286	14	133	1.23526	11.063	3.16286	Up	2.98e-24	5.76e-23	-	-	-	GO:0009725//response to hormone stimulus	gi|356549154|ref|XP_003542962.1|/3.971e-57/PREDICTED: uncharacterized protein LOC100804206 [Glycine max]
Glyma19g26400	1169	9	85	0.87357	7.77798	3.1544	Up	6.18e-16	7.83e-15	K13424|1|1e-23|108|pop:POPTR_663578|WRKY transcription factor 33	-	GO:0003677//DNA binding;GO:0001071//nucleic acid binding transcription factor activity	GO:0010467//gene expression	gi|351725685|ref|NP_001237357.1|/5.70019e-84/WRKY53 [Glycine max]
Glyma15g09140	333	70	660	23.8519	212.013	3.15197	Up	4.39e-114	4.52e-112	-	-	-	GO:0045333//cellular respiration	gi|356555437|ref|XP_003546038.1|/2.30764e-26/PREDICTED: uncharacterized protein LOC100500622 [Glycine max]
Glyma11g21633	923	37	348	4.54852	40.3311	3.14842	Up	7.37e-61	3.79e-59	-	-	-	-	-
Glyma11g07920	854	18	169	2.39158	21.1685	3.14589	Up	2.71e-30	6.52e-29	K01623|1|2e-08|46.6|smo:SELMODRAFT_227983|fructose-bisphosphate aldolase, class I [EC:4.1.2.13]	-	GO:0016829//lyase activity	GO:0008152//metabolic process	gi|147800180|emb|CAN68711.1|/7.27833e-09/hypothetical protein VITISV_015847 [Vitis vinifera]
Glyma17g15840	2492	8	75	0.36426	3.2194	3.14375	Up	3.62e-14	4.11e-13	K03294|1|5e-107|387|sbi:SORBI_08g021380|basic amino acid/polyamine antiporter, APA family	GO:0043231//intracellular membrane-bounded organelle;GO:0031224//intrinsic to membrane;GO:0043231//intracellular membrane-bounded organelle;GO:0031224//intrinsic to membrane;GO:0043231//intracellular membrane-bounded organelle;GO:0031224//intrinsic to membrane	GO:0005275//amine transmembrane transporter activity;GO:0005275//amine transmembrane transporter activity;GO:0005275//amine transmembrane transporter activity	GO:0006865//amino acid transport;GO:0006865//amino acid transport;GO:0006865//amino acid transport	gi|356563401|ref|XP_003549952.1|/0/PREDICTED: high affinity cationic amino acid transporter 1-like [Glycine max]
Glyma13g06715	1455	87	814	6.78463	59.8444	3.14088	Up	7.8e-140	1.04e-137	K06892|1|7e-51|199|pop:POPTR_550478|;K05278|2|1e-39|162|vvi:100232938|flavonol synthase [EC:1.14.11.23]	-	-	-	gi|356551044|ref|XP_003543889.1|/0/PREDICTED: hyoscyamine 6-dioxygenase-like [Glycine max]
Glyma13g27820	1999	247	2304	14.0202	123.291	3.13649	Up	0	0	K00924|1|7e-08|57.8|ath:AT5G22850|[EC:2.7.1.-]	-	-	-	gi|356548993|ref|XP_003542883.1|/0/PREDICTED: basic 7S globulin-like [Glycine max]
Glyma08g25600	3713	16	148	0.48895	4.26382	3.12439	Up	1.54e-26	3.24e-25	K04733|1|6e-68|258|smo:SELMODRAFT_159261|interleukin-1 receptor-associated kinase 4 [EC:2.7.11.1];K13416|4|2e-63|243|ath:AT4G33430|brassinosteroid insensitive 1-associated receptor kinase 1 [EC:2.7.10.1 2.7.11.1]	GO:0016020//membrane;GO:0016020//membrane	GO:0004674//protein serine/threonine kinase activity;GO:0004674//protein serine/threonine kinase activity	-	gi|356526421|ref|XP_003531816.1|/0/PREDICTED: probable LRR receptor-like serine/threonine-protein kinase At1g56130-like [Glycine max]
Glyma17g07250	1236	97	893	8.90478	77.285	3.11754	Up	3.77e-152	5.63e-150	K08235|1|2e-135|480|mtr:MTR_4g128580|xyloglucan:xyloglucosyl transferase [EC:2.4.1.207];K14504|3|3e-131|466|rcu:RCOM_1630040|xyloglucan:xyloglucosyl transferase TCH4 [EC:2.4.1.207]	GO:0005576//extracellular region;GO:0030312//external encapsulating structure	GO:0016798//hydrolase activity, acting on glycosyl bonds;GO:0016758//transferase activity, transferring hexosyl groups	GO:0044042//glucan metabolic process	gi|356562458|ref|XP_003549488.1|/2.72583e-156/PREDICTED: probable xyloglucan endotransglucosylase/hydrolase protein 23-like [Glycine max]
Glyma11g12980	1037	305	2806	33.3727	289.448	3.11657	Up	0	0	-	GO:0034399//nuclear periphery	GO:0005506//iron ion binding;GO:0022892	GO:0050896//response to stimulus;GO:0071941;GO:0015669//gas transport	gi|356541111|ref|XP_003539026.1|/1.10996e-88/PREDICTED: plastid division protein PDV2-like [Glycine max]
Glyma18g52920	635	17	156	3.0377	26.2793	3.11287	Up	8.34e-28	1.85e-26	-	-	-	GO:0006952//defense response	gi|356567244|ref|XP_003551831.1|/1.39324e-64/PREDICTED: uncharacterized protein LOC100806609 [Glycine max]
Glyma02g12220	1501	114	1046	8.61775	74.5441	3.11271	Up	1.2e-177	2.14e-175	-	-	GO:0003676//nucleic acid binding	-	gi|351728011|ref|NP_001238204.1|/9.23948e-165/NAC domain protein [Glycine max]
Glyma03g30380	561	6	55	1.21355	10.4873	3.11133	Up	1.27e-10	1.11e-09	-	-	-	-	gi|351720849|ref|NP_001236934.1|/2.43495e-101/uncharacterized protein LOC100500621 precursor [Glycine max]
Glyma08g11510	2226	12	110	0.611682	5.28603	3.11133	Up	5.35e-20	8.47e-19	K08679|1|0.0|635|vvi:100241904|UDP-glucuronate 4-epimerase [EC:5.1.3.6]	-	GO:0048037//cofactor binding;GO:0016857//racemase and epimerase activity, acting on carbohydrates and derivatives	GO:0006139//nucleobase-containing compound metabolic process	gi|356528296|ref|XP_003532740.1|/0/PREDICTED: UDP-glucuronate 4-epimerase 6-like [Glycine max]
Glyma16g02390	1808	6	55	0.37655	3.25407	3.11133	Up	1.27e-10	1.11e-09	K09338|1|3e-53|208|aly:ARALYDRAFT_486694|homeobox-leucine zipper protein	GO:0043231//intracellular membrane-bounded organelle	GO:0003677//DNA binding;GO:0001071//nucleic acid binding transcription factor activity	GO:0006351//transcription, DNA-dependent	gi|356559845|ref|XP_003548207.1|/1.4445e-123/PREDICTED: LOW QUALITY PROTEIN: homeobox-leucine zipper protein ATHB-7-like [Glycine max]
Glyma01g00790	3248	58	529	2.0262	17.4222	3.10408	Up	1.87e-90	1.47e-88	K04733|1|1e-63|243|aly:ARALYDRAFT_916421|interleukin-1 receptor-associated kinase 4 [EC:2.7.11.1];K13430|3|1e-57|223|zma:100283091|serine/threonine-protein kinase PBS1 [EC:2.7.11.1]	-	GO:0004672//protein kinase activity;GO:0032559	GO:0006464//cellular protein modification process	gi|356497561|ref|XP_003517628.1|/0/PREDICTED: probable LRR receptor-like serine/threonine-protein kinase At4g29180-like [Glycine max]
Glyma15g08900	1611	17	155	1.19736	10.292	3.1036	Up	1.46e-27	3.2e-26	-	GO:0009536//plastid	-	-	gi|356555420|ref|XP_003546030.1|/4.64741e-69/PREDICTED: uncharacterized protein LOC100775708 [Glycine max]
Glyma09g26100	831	100	902	13.6543	116.11	3.08806	Up	2.86e-152	4.3e-150	K05283|1|1e-12|72.0|aly:ARALYDRAFT_354960|phosphatidylinositol glycan, class W [EC:2.3.-.-];K11982|2|2e-08|57.8|ppp:PHYPADRAFT_169900|E3 ubiquitin-protein ligase RNF115/126 [EC:6.3.2.19];K15692|4|3e-08|57.4|bdi:100845565|E3 ubiquitin-protein ligase RNF13 [EC:6.3.2.19]	GO:0044464//cell part	-	GO:0010033//response to organic substance;GO:0009987//cellular process	gi|296088297|emb|CBI36742.3|/2.09509e-33/unnamed protein product [Vitis vinifera]
Glyma06g45420	660	6	54	1.03152	8.7521	3.08486	Up	2.24e-10	1.91e-09	-	-	-	-	gi|356517582|ref|XP_003527466.1|/1.12382e-43/PREDICTED: uncharacterized protein LOC100778894 [Glycine max]
Glyma17g07210	1138	18	162	1.79473	15.2277	3.08486	Up	1.39e-28	3.16e-27	-	GO:0031224//intrinsic to membrane	-	-	gi|356562454|ref|XP_003549486.1|/5.0106e-77/PREDICTED: CASP-like protein 3-like [Glycine max]
Glyma09g07670	2052	9	81	0.497663	4.2225	3.08486	Up	5.9e-15	7.03e-14	K14397|1|5e-62|236|bdi:100833966|cleavage and polyadenylation specificity factor subunit 5	-	GO:0003824//catalytic activity;GO:0005488//binding;GO:0003824//catalytic activity;GO:0005488//binding	-	gi|363807126|ref|NP_001242595.1|/2.48912e-113/uncharacterized protein LOC100791216 [Glycine max]
Glyma05g38390	1315	3	27	0.25886	2.19634	3.08486	Up	9.65e-06	4.89e-05	-	-	-	-	gi|357520529|ref|XP_003630553.1|/2.77803e-21/hypothetical protein MTR_8g099760 [Medicago truncatula]
Glyma18g32850	1961	4	36	0.231447	1.96375	3.08486	Up	2.68e-07	1.67e-06	-	-	-	-	gi|356566244|ref|XP_003551344.1|/0/PREDICTED: uncharacterized protein LOC100794032 [Glycine max]
Glyma20g37351	1619	3	27	0.210254	1.78394	3.08486	Up	9.65e-06	4.89e-05	-	-	-	-	gi|356533619|ref|XP_003535359.1|/3.04167e-60/PREDICTED: uncharacterized protein LOC100784520 [Glycine max]
Glyma06g04490	1737	14	125	0.91453	7.6979	3.07336	Up	2.7e-22	4.78e-21	K09286|1|5e-43|174|rcu:RCOM_1589590|EREBP-like factor	GO:0043231//intracellular membrane-bounded organelle;GO:0043231//intracellular membrane-bounded organelle	GO:0003676//nucleic acid binding;GO:0001071//nucleic acid binding transcription factor activity;GO:0003676//nucleic acid binding;GO:0001071//nucleic acid binding transcription factor activity	GO:0006351//transcription, DNA-dependent;GO:0006351//transcription, DNA-dependent	gi|238535496|gb|ACR44231.1|/1.26593e-67/drought responsive element binding protein 2 [Glycine max]
Glyma12g03280	1521	10	89	0.746003	6.25926	3.06874	Up	3.12e-16	4.04e-15	-	GO:0009536//plastid	-	-	gi|255635111|gb|ACU17913.1|/5.74993e-91/unknown [Glycine max]
Glyma15g09605	697	10	89	1.62793	13.659	3.06874	Up	3.12e-16	4.04e-15	-	-	-	-	gi|356555480|ref|XP_003546059.1|/2.458e-76/PREDICTED: uncharacterized protein LOC100792762 [Glycine max]
Glyma09g24943	2186	8	71	0.41525	3.47432	3.06468	Up	3.45e-13	3.66e-12	-	GO:0031224//intrinsic to membrane;GO:0031224//intrinsic to membrane	GO:0015142//tricarboxylic acid transmembrane transporter activity;GO:0015142//tricarboxylic acid transmembrane transporter activity	GO:0006842//tricarboxylic acid transport;GO:0006842//tricarboxylic acid transport	gi|356530844|ref|XP_003533989.1|/0/PREDICTED: putative transporter arsB-like [Glycine max]
Glyma05g04230	2230	66	585	3.35822	28.0617	3.06283	Up	1.4e-98	1.21e-96	K01369|1|0.0|981|gmx:547555|legumain [EC:3.4.22.34]	GO:0044464//cell part	GO:0004175//endopeptidase activity	GO:0016485//protein processing	gi|351723279|ref|NP_001238297.1|/0/seed maturation protein PM40 precursor [Glycine max]
Glyma09g41440	1369	22	195	1.82343	15.2368	3.06283	Up	6.87e-34	1.87e-32	K00430|1|4e-115|413|vvi:100257005|peroxidase [EC:1.11.1.7]	-	GO:0016209//antioxidant activity;GO:0005506//iron ion binding;GO:0003824//catalytic activity	GO:0042743//hydrogen peroxide metabolic process;GO:0006950//response to stress	gi|363807156|ref|NP_001242089.1|/0/uncharacterized protein LOC100815671 precursor [Glycine max]
Glyma01g38870	2060	64	567	3.52519	29.4427	3.06214	Up	1.4e-95	1.18e-93	K00517|1|1e-146|518|ath:AT4G31940|[EC:1.14.-.-];K05280|2|1e-85|316|mtr:MTR_3g025230|flavonoid 3'-monooxygenase [EC:1.14.13.21]	-	GO:0016709//oxidoreductase activity, acting on paired donors, with incorporation or reduction of molecular oxygen, NAD(P)H as one donor, and incorporation of one atom of oxygen;GO:0005506//iron ion binding	GO:0008152//metabolic process	gi|356496830|ref|XP_003517268.1|/0/PREDICTED: cytochrome P450 82A3-like [Glycine max]
Glyma05g34660	213	6	53	3.19626	26.617	3.05789	Up	3.93e-10	3.28e-09	-	-	-	-	gi|356524483|ref|XP_003530858.1|/1.92527e-17/PREDICTED: uncharacterized protein LOC100820614 [Glycine max]
Glyma16g25570	2294	6	53	0.296775	2.47141	3.05789	Up	3.93e-10	3.28e-09	K14494|1|1e-22|106|ppp:PHYPADRAFT_235432|DELLA protein	-	-	-	gi|356559414|ref|XP_003547994.1|/0/PREDICTED: scarecrow-like protein 15-like [Glycine max]
Glyma13g20321	938	6	53	0.725802	6.04415	3.05789	Up	3.93e-10	3.28e-09	-	-	-	-	gi|225462450|ref|XP_002266036.1|/9.74726e-09/PREDICTED: uncharacterized protein LOC100250393 [Vitis vinifera]
Glyma10g31590	1723	74	652	4.87322	40.4785	3.05421	Up	2.22e-109	2.21e-107	K01761|1|0.0|827|gmx:100808736|methionine-gamma-lyase [EC:4.4.1.11]	GO:0044444//cytoplasmic part	GO:0016765//transferase activity, transferring alkyl or aryl (other than methyl) groups;GO:0048037//cofactor binding;GO:0016846//carbon-sulfur lyase activity	GO:0009087//methionine catabolic process	gi|356535270|ref|XP_003536171.1|/0/PREDICTED: methionine gamma-lyase-like [Glycine max]
Glyma12g11230	1141	5	44	0.497226	4.12505	3.05244	Up	1.35e-08	9.73e-08	K12135|1|7e-08|56.6|ath:AT5G15840|zinc finger protein CONSTANS	GO:0044464//cell part	GO:0046914//transition metal ion binding	-	gi|356542866|ref|XP_003539886.1|/1.741e-53/PREDICTED: uncharacterized protein LOC100789532 [Glycine max]
Glyma04g06320	2072	4	35	0.219048	1.80693	3.04422	Up	4.72e-07	2.84e-06	K13071|1|2e-44|179|ppp:PHYPADRAFT_134389|pheophorbide a oxygenase [EC:1.14.12.20]	GO:0009526//plastid envelope	GO:0016709//oxidoreductase activity, acting on paired donors, with incorporation or reduction of molecular oxygen, NAD(P)H as one donor, and incorporation of one atom of oxygen;GO:0016703;GO:0043169//cation binding;GO:0051536//iron-sulfur cluster binding	GO:0006605//protein targeting;GO:0008152//metabolic process	gi|356507174|ref|XP_003522345.1|/0/PREDICTED: pheophorbide a oxygenase, chloroplastic-like [Glycine max]
Glyma18g49870	1402	4	35	0.323729	2.67044	3.04422	Up	4.72e-07	2.84e-06	K05279|1|1e-72|272|rcu:RCOM_0596300|flavonol 3-O-methyltransferase [EC:2.1.1.76];K13066|5|4e-66|250|pop:POPTR_824484|caffeic acid 3-O-methyltransferase [EC:2.1.1.68]	-	GO:0008171//O-methyltransferase activity	-	gi|356568700|ref|XP_003552548.1|/0/PREDICTED: isoliquiritigenin 2'-O-methyltransferase-like [Glycine max]
Glyma10g35710	1490	4	35	0.30461	2.51272	3.04422	Up	4.72e-07	2.84e-06	-	-	-	-	gi|357443379|ref|XP_003591967.1|/2.66692e-39/hypothetical protein MTR_1g095730 [Medicago truncatula]
Glyma03g01800	1223	4	35	0.371111	3.06129	3.04422	Up	4.72e-07	2.84e-06	-	-	-	-	gi|388516383|gb|AFK46253.1|/6.84552e-27/unknown [Lotus japonicus]
Glyma07g33050	1248	442	3858	40.1862	330.681	3.04067	Up	0	0	-	GO:0009536//plastid	-	GO:0006952//defense response;GO:0003006//developmental process involved in reproduction	gi|351728107|ref|NP_001238719.1|/4.44895e-114/uncharacterized protein LOC100527613 [Glycine max]
Glyma16g24800	1389	11	96	0.898587	7.39318	3.04046	Up	2.9e-17	3.99e-16	K08241|1|5e-107|386|vvi:100260930|jasmonate O-methyltransferase [EC:2.1.1.141]	-	GO:0008757//S-adenosylmethionine-dependent methyltransferase activity	GO:0006730//one-carbon metabolic process	gi|356559353|ref|XP_003547964.1|/0/PREDICTED: salicylate O-methyltransferase-like [Glycine max]
Glyma10g39740	1526	60	523	4.46135	36.6614	3.03871	Up	1.22e-87	9.24e-86	K03146|1|0.0|668|gmx:100788953|thiamine biosynthetic enzyme	GO:0009941//chloroplast envelope	-	GO:0006772//thiamine metabolic process	gi|356536043|ref|XP_003536550.1|/0/PREDICTED: thiazole biosynthetic enzyme, chloroplastic-like [Glycine max]
Glyma20g26420	2114	193	1679	10.3591	84.9587	3.03586	Up	3.36e-277	1.1e-274	K13068|1|1e-125|449|aly:ARALYDRAFT_479675|sinapate 1-glucosyltransferase [EC:2.4.1.120];K13692|3|2e-100|365|pop:POPTR_767628|UDP-glucose:(indol-3-yl)acetate beta-D-glucosyltransferase [EC:2.4.1.121]	-	GO:0016758//transferase activity, transferring hexosyl groups	-	gi|356575668|ref|XP_003555960.1|/0/PREDICTED: limonoid UDP-glucosyltransferase-like [Glycine max]
Glyma17g06850	2167	3	26	0.157084	1.28344	3.03041	Up	1.7e-05	8.3e-05	K13065|1|3e-87|321|vvi:100265530|shikimate O-hydroxycinnamoyltransferase [EC:2.3.1.133]	-	GO:0016410//N-acyltransferase activity	GO:0006596//polyamine biosynthetic process;GO:0010208//pollen wall assembly	gi|356564838|ref|XP_003550654.1|/0/PREDICTED: hydroxycinnamoyl-Coenzyme A shikimate/quinate hydroxycinnamoyltransferase-like [Glycine max]
Glyma11g21580	3434	5	43	0.165211	1.33946	3.01927	Up	2.37e-08	1.66e-07	-	-	-	-	gi|356508410|ref|XP_003522950.1|/0/PREDICTED: uncharacterized protein LOC100812174 [Glycine max]
Glyma03g34340	3306	34	292	1.16693	9.44805	3.0173	Up	2.68e-49	1.1e-47	K00889|1|0.0|1027|gmx:100805371|1-phosphatidylinositol-4-phosphate 5-kinase [EC:2.7.1.68]	GO:0043231//intracellular membrane-bounded organelle;GO:0044444//cytoplasmic part;GO:0043231//intracellular membrane-bounded organelle;GO:0044444//cytoplasmic part;GO:0043231//intracellular membrane-bounded organelle;GO:0044444//cytoplasmic part	GO:0016307//phosphatidylinositol phosphate kinase activity;GO:0032559;GO:0016307//phosphatidylinositol phosphate kinase activity;GO:0032559;GO:0016307//phosphatidylinositol phosphate kinase activity;GO:0032559	GO:0046488//phosphatidylinositol metabolic process;GO:0019752//carboxylic acid metabolic process;GO:0006796//phosphate-containing compound metabolic process;GO:0046488//phosphatidylinositol metabolic process;GO:0019752//carboxylic acid metabolic process;GO:0006796//phosphate-containing compound metabolic process;GO:0046488//phosphatidylinositol metabolic process;GO:0019752//carboxylic acid metabo…	gi|356505279|ref|XP_003521419.1|/0/PREDICTED: phosphatidylinositol-4-phosphate 5-kinase 9-like [Glycine max]
Glyma04g42140	1627	12	103	0.836881	6.77192	3.01647	Up	2.69e-18	3.91e-17	K11816|1|2e-92|338|ath:AT5G43890|YUCCA family monooxygenase [EC:1.14.13.-]	-	GO:0004497//monooxygenase activity;GO:0050662//coenzyme binding	-	gi|356507614|ref|XP_003522559.1|/0/PREDICTED: putative flavin-containing monooxygenase YUCCA11-like [Glycine max]
Glyma01g00840	1919	7	60	0.413898	3.34456	3.01447	Up	3.55e-11	3.23e-10	K00469|1|5e-109|336|gmx:100788665|inositol oxygenase [EC:1.13.99.1]	GO:0044424//intracellular part;GO:0044424//intracellular part	GO:0016491//oxidoreductase activity;GO:0046914//transition metal ion binding;GO:0016701//oxidoreductase activity, acting on single donors with incorporation of molecular oxygen;GO:0016491//oxidoreductase activity;GO:0046914//transition metal ion binding;GO:0016701//oxidoreductase activity, acting on single donors with incorporation of molecular oxygen	GO:0008152//metabolic process;GO:0006020//inositol metabolic process;GO:0009987//cellular process;GO:0008152//metabolic process;GO:0006020//inositol metabolic process	gi|359806962|ref|NP_001241072.1|/4.72629e-134/uncharacterized protein LOC100794523 [Glycine max]
Glyma13g31280	3565	7	60	0.222796	1.80034	3.01447	Up	3.55e-11	3.24e-10	K00454|1|0.0|1839|gmx:100785480|lipoxygenase [EC:1.13.11.12]	-	GO:0046872//metal ion binding;GO:0016702//oxidoreductase activity, acting on single donors with incorporation of molecular oxygen, incorporation of two atoms of oxygen	GO:0009642//response to light intensity;GO:0051707//response to other organism;GO:0006633//fatty acid biosynthetic process;GO:0009694//jasmonic acid metabolic process;GO:0009719;GO:0048229//gametophyte development;GO:0042221//response to chemical stimulus;GO:0003006//developmental process involved in reproduction;GO:0009900;GO:0006950//response to stress	gi|356546648|ref|XP_003541736.1|/0/PREDICTED: lipoxygenase 3, chloroplastic-like [Glycine max]
Glyma01g32360	1705	102	871	6.78806	54.6457	3.00904	Up	1.99e-143	2.74e-141	K14455|1|0.0|895|gmx:100814593|aspartate aminotransferase, mitochondrial [EC:2.6.1.1]	-	GO:0046914//transition metal ion binding;GO:0008483//transaminase activity;GO:0048037//cofactor binding	GO:0019752//carboxylic acid metabolic process;GO:0010038//response to metal ion	gi|356496295|ref|XP_003517004.1|/0/PREDICTED: aspartate aminotransferase, mitochondrial-like [Glycine max]
Glyma20g27670	3006	6	51	0.226481	1.81486	3.0024	Up	1.2e-09	9.64e-09	K04733|1|9e-60|230|smo:SELMODRAFT_159261|interleukin-1 receptor-associated kinase 4 [EC:2.7.11.1];K13430|4|1e-54|213|osa:4329463|serine/threonine-protein kinase PBS1 [EC:2.7.11.1]	-	GO:0016740//transferase activity;GO:0016740//transferase activity	-	gi|356575773|ref|XP_003556011.1|/0/PREDICTED: cysteine-rich receptor-like protein kinase 25-like [Glycine max]
Glyma02g02620	2172	4	34	0.208963	1.67449	3.0024	Up	8.28e-07	4.83e-06	K14638|1|6e-87|320|smo:SELMODRAFT_448814|solute carrier family 15 (peptide/histidine transporter), member 3/4	GO:0016020//membrane	GO:0046872//metal ion binding	GO:0051707//response to other organism	gi|356500557|ref|XP_003519098.1|/0/PREDICTED: nitrate transporter 1.2-like [Glycine max]
Glyma07g18280	1486	38	322	2.90158	23.1792	2.99792	Up	7.21e-54	3.27e-52	K05277|1|3e-65|247|pop:POPTR_646527|leucoanthocyanidin dioxygenase [EC:1.14.11.19]	-	GO:0016491//oxidoreductase activity	GO:0008152//metabolic process	gi|356521024|ref|XP_003529158.1|/0/PREDICTED: leucoanthocyanidin dioxygenase-like [Glycine max]
Glyma10g32640	2046	11	93	0.610038	4.86228	2.99466	Up	1.54e-16	2.03e-15	-	GO:0016020//membrane	GO:0016899//oxidoreductase activity, acting on the CH-OH group of donors, oxygen as acceptor	GO:0006950//response to stress;GO:0044281//small molecule metabolic process	gi|356533767|ref|XP_003535431.1|/0/PREDICTED: long-chain-alcohol oxidase FAO1-like [Glycine max]
Glyma06g03420	1062	72	608	7.69268	61.2409	2.99294	Up	4.11e-100	3.66e-98	-	-	-	-	gi|356518802|ref|XP_003528066.1|/2.01802e-77/PREDICTED: uncharacterized protein LOC100819711 [Glycine max]
Glyma20g33880	1257	182	1536	16.4288	130.713	2.9921	Up	3.95e-250	1.11e-247	K04564|1|1e-146|518|gmx:547823|superoxide dismutase, Fe-Mn family [EC:1.15.1.1]	GO:0009536//plastid	GO:0003824//catalytic activity;GO:0016209//antioxidant activity;GO:0043169//cation binding	GO:0072593//reactive oxygen species metabolic process	gi|351721352|ref|NP_001238486.1|/1.29585e-145/superoxide dismutase [Fe], chloroplastic precursor [Glycine max]
Glyma04g02340	1615	155	1306	10.89	86.5033	2.98975	Up	8.65e-213	1.96e-210	K05283|1|1e-11|69.7|aly:ARALYDRAFT_354960|phosphatidylinositol glycan, class W [EC:2.3.-.-];K15692|2|2e-10|65.9|ppp:PHYPADRAFT_16563|E3 ubiquitin-protein ligase RNF13 [EC:6.3.2.19];K11982|5|4e-08|58.2|gmx:100797565|E3 ubiquitin-protein ligase RNF115/126 [EC:6.3.2.19]	-	GO:0046914//transition metal ion binding;GO:0019787//small conjugating protein ligase activity	GO:0032446//protein modification by small protein conjugation	gi|356509124|ref|XP_003523302.1|/1.65723e-74/PREDICTED: E3 ubiquitin-protein ligase ATL23-like [Glycine max]
Glyma10g27457	1452	15	126	1.17218	9.28253	2.98532	Up	7.15e-22	1.24e-20	K08869|1|4e-35|87.0|gmx:100789079|aarF domain-containing kinase	-	GO:0004553//hydrolase activity, hydrolyzing O-glycosyl compounds	GO:0044238//primary metabolic process;GO:0045229//external encapsulating structure organization	gi|356565569|ref|XP_003551012.1|/5.36658e-45/PREDICTED: probable polygalacturonase-like [Glycine max]
Glyma09g17170	1803	37	310	2.3285	18.392	2.9816	Up	1.21e-51	5.25e-50	K10256|1|2e-168|590|mtr:MTR_7g093200|omega-6 fatty acid desaturase (delta-12 desaturase) [EC:1.14.19.-]	GO:0043231//intracellular membrane-bounded organelle;GO:0044425//membrane part	GO:0016491//oxidoreductase activity	GO:0006629//lipid metabolic process	gi|356530705|ref|XP_003533921.1|/0/PREDICTED: omega-6 fatty acid desaturase, endoplasmic reticulum isozyme 2-like [Glycine max]
Glyma10g44320	2290	43	360	2.1306	16.8163	2.98052	Up	1.06e-59	5.35e-58	K14638|1|3e-129|461|smo:SELMODRAFT_97812|solute carrier family 15 (peptide/histidine transporter), member 3/4	GO:0044464//cell part;GO:0044464//cell part	-	GO:0015833//peptide transport;GO:0015833//peptide transport	gi|356534506|ref|XP_003535794.1|/0/PREDICTED: putative peptide/nitrate transporter At5g19640-like [Glycine max]
Glyma19g39370	1583	47	393	3.36889	26.5567	2.97873	Up	5.45e-65	3.04e-63	K11816|1|3e-91|334|ppp:PHYPADRAFT_66487|YUCCA family monooxygenase [EC:1.14.13.-]	-	GO:0004497//monooxygenase activity;GO:0050662//coenzyme binding	-	gi|359806440|ref|NP_001241501.1|/0/uncharacterized protein LOC100777958 [Glycine max]
Glyma15g18360	1394	20	167	1.62793	12.8149	2.97671	Up	1.85e-28	4.18e-27	K08235|1|1e-117|421|vvi:100252949|xyloglucan:xyloglucosyl transferase [EC:2.4.1.207];K14504|2|7e-117|419|vvi:100256520|xyloglucan:xyloglucosyl transferase TCH4 [EC:2.4.1.207]	GO:0005576//extracellular region;GO:0030312//external encapsulating structure	GO:0016798//hydrolase activity, acting on glycosyl bonds;GO:0016758//transferase activity, transferring hexosyl groups	GO:0044042//glucan metabolic process	gi|255645885|gb|ACU23432.1|/1.80469e-175/unknown [Glycine max]
Glyma18g42920	1369	9	75	0.745948	5.8603	2.97383	Up	1.68e-13	1.83e-12	-	-	GO:0046914//transition metal ion binding	-	gi|356568078|ref|XP_003552240.1|/4.54281e-131/PREDICTED: uncharacterized protein LOC100814293 isoform 1 [Glycine max]
Glyma16g17530	2765	3	25	0.123111	0.96718	2.97383	Up	2.98e-05	0.000140041	-	-	-	-	gi|356560877|ref|XP_003548713.1|/0/PREDICTED: uncharacterized protein At5g12080-like [Glycine max]
Glyma07g25390	1552	80	666	5.84882	45.9034	2.97238	Up	9.34e-109	9.19e-107	K13229|1|1e-65|249|zma:541977|2,4-dihydroxy-1,4-benzoxazin-3-one-glucoside dioxygenase [EC:1.14.20.2];K06892|2|1e-41|169|pop:POPTR_550478|;K00475|3|4e-31|134|gmx:732548|naringenin 3-dioxygenase [EC:1.14.11.9];K05282|4|3e-30|131|bdi:100837430|gibberellin 20-oxidase [EC:1.14.11.12]	-	-	-	gi|356521137|ref|XP_003529214.1|/0/PREDICTED: 1-aminocyclopropane-1-carboxylate oxidase homolog 4-like isoform 1 [Glycine max]
Glyma08g45520	1188	44	366	4.20248	32.9554	2.9712	Up	1.75e-60	8.95e-59	-	-	GO:0061135	GO:0010466//negative regulation of peptidase activity	gi|351723751|ref|NP_001236522.1|/4.42321e-116/uncharacterized protein LOC100527728 precursor [Glycine max]
Glyma02g14450	1903	20	166	1.19251	9.33107	2.96804	Up	3.21e-28	7.2e-27	K00660|1|0.0|730|gmx:100809433|chalcone synthase [EC:2.3.1.74]	-	GO:0016747//transferase activity, transferring acyl groups other than amino-acyl groups	GO:0009699//phenylpropanoid biosynthetic process	gi|356500010|ref|XP_003518828.1|/0/PREDICTED: chalcone synthase 6-like [Glycine max]
Glyma09g00950	1794	10	83	0.632481	4.94901	2.96804	Up	8.85e-15	1.04e-13	K01578|1|3e-14|78.6|gmx:100807487|malonyl-CoA decarboxylase [EC:4.1.1.9];K08339|2|5e-13|74.7|olu:OSTLU_8657|autophagy-related protein 5	-	-	-	gi|356532205|ref|XP_003534664.1|/3.91145e-96/PREDICTED: uncharacterized protein LOC100820127 [Glycine max]
Glyma15g00481	598	4	33	0.758977	5.90303	2.95933	Up	1.45e-06	8.2e-06	-	-	-	-	-
Glyma02g09750	2927	9	74	0.348891	2.7044	2.95446	Up	2.93e-13	3.13e-12	K04733|1|1e-55|216|smo:SELMODRAFT_159261|interleukin-1 receptor-associated kinase 4 [EC:2.7.11.1];K00924|3|6e-52|204|osa:4333525|[EC:2.7.1.-]	-	GO:0016301//kinase activity;GO:0016301//kinase activity;GO:0016301//kinase activity	-	gi|356567262|ref|XP_003551840.1|/0/PREDICTED: probable receptor-like protein kinase At1g67000-like [Glycine max]
Glyma20g23450	2838	6	49	0.239888	1.84691	2.94468	Up	3.66e-09	2.79e-08	-	-	-	-	gi|356574107|ref|XP_003555193.1|/0/PREDICTED: aluminum-activated malate transporter 12-like [Glycine max]
Glyma07g04810	1164	31	253	3.02189	23.2504	2.94373	Up	6.58e-42	2.25e-40	-	-	-	-	gi|356520013|ref|XP_003528661.1|/5.58045e-43/PREDICTED: uncharacterized protein LOC100820058 isoform 2 [Glycine max]
Glyma01g34570	1526	7	57	0.520491	3.99561	2.94047	Up	1.88e-10	1.62e-09	K13448|1|4e-26|117|rcu:RCOM_0597990|calcium-binding protein CML	-	-	-	gi|356496406|ref|XP_003517059.1|/3.08603e-107/PREDICTED: probable calcium-binding protein CML25-like [Glycine max]
Glyma04g16680	1072	8	65	0.846769	6.48606	2.9373	Up	9.76e-12	9.29e-11	-	-	-	-	gi|462400311|gb|EMJ05979.1|/3.42546e-24/hypothetical protein PRUPE_ppa015816mg [Prunus persica]
Glyma06g45930	955	8	65	0.950509	7.28068	2.9373	Up	9.76e-12	9.29e-11	K03113|1|7e-56|215|vvi:100243115|translation initiation factor 1	-	GO:0008135//translation factor activity, nucleic acid binding	GO:0006412//translation	gi|356517616|ref|XP_003527483.1|/3.60895e-59/PREDICTED: protein translation factor SUI1 homolog isoform 1 [Glycine max]
Glyma07g08011	3188	66	536	2.34907	17.9849	2.93663	Up	8.28e-87	6.15e-85	-	-	-	-	gi|356522638|ref|XP_003529953.1|/0/PREDICTED: uncharacterized protein LOC100790647 [Glycine max]
Glyma10g28900	996	1026	8325	116.885	894.102	2.93535	Up	0	0	K06674|1|8e-08|56.2|vcn:VOLCADRAFT_106052|structural maintenance of chromosome 2	-	-	GO:0050896//response to stimulus	gi|351726044|ref|NP_001237625.1|/2.2535e-83/uncharacterized protein LOC100305594 [Glycine max]
Glyma13g04000	914	13	105	1.61386	12.2887	2.92874	Up	3.97e-18	5.71e-17	-	-	-	GO:0006950//response to stress	gi|356549827|ref|XP_003543292.1|/3.49733e-56/PREDICTED: uncharacterized protein LOC100803680 [Glycine max]
Glyma08g26830	1685	43	345	2.8956	21.9019	2.91912	Up	4.05e-56	1.92e-54	K13692|1|8e-60|229|vvi:100252177|UDP-glucose:(indol-3-yl)acetate beta-D-glucosyltransferase [EC:2.4.1.121];K13691|3|2e-55|215|gmx:100787483|pathogen-inducible salicylic acid glucosyltransferase [EC:2.4.1.-];K13068|5|1e-54|213|aly:ARALYDRAFT_479675|sinapate 1-glucosyltransferase [EC:2.4.1.120]	-	GO:0016757//transferase activity, transferring glycosyl groups	-	gi|356526489|ref|XP_003531850.1|/0/PREDICTED: UDP-glycosyltransferase 83A1-like [Glycine max]
Glyma05g14710	1414	50	401	4.01227	30.3359	2.91854	Up	5.88e-65	3.28e-63	-	-	-	-	gi|470132058|ref|XP_004301904.1|/7.97906e-17/PREDICTED: uncharacterized protein LOC101292910 [Fragaria vesca subsp. vesca]
Glyma15g07260	1338	12	96	1.01764	7.67498	2.91493	Up	1.29e-16	1.71e-15	-	GO:0016020//membrane;GO:0016020//membrane	-	-	gi|356554997|ref|XP_003545827.1|/6.99324e-137/PREDICTED: vesicle-associated protein 4-2-like [Glycine max]
Glyma15g18580	2526	6	48	0.269518	2.03269	2.91493	Up	6.37e-09	4.73e-08	K13422|1|1e-09|63.5|mtr:MTR_8g067280|transcription factor MYC2	-	-	-	gi|356558363|ref|XP_003547476.1|/0/PREDICTED: putative transcription factor bHLH041-like [Glycine max]
Glyma09g39040	1732	15	120	0.982682	7.41132	2.91493	Up	1.96e-20	3.16e-19	K13425|1|8e-73|273|rcu:RCOM_1616660|WRKY transcription factor 22	-	-	GO:0009743//response to carbohydrate stimulus	gi|356531951|ref|XP_003534539.1|/1.89114e-156/PREDICTED: WRKY transcription factor 22-like [Glycine max]
Glyma08g19410	1491	9	72	0.684912	5.16556	2.91493	Up	8.84e-13	9.12e-12	K13267|1|1e-122|438|gmx:100814284|cytochrome P450, family 71, subfamily D, polypeptide 9 (flavonoid 6-hydroxylase) [EC:1.14.13.-];K16083|2|1e-92|338|osa:4329725|cytochrome P450, family 71, subfamily Z, polypeptide 6 (ent-isokaurene C2-hydroxylase) [EC:1.14.13.143];K16085|3|3e-88|323|osa:4335091|cytochrome P450, family 99, subfamily A, polypeptide 3 (9beta-pimara-7,15-diene oxidase) [EC:1.14.13.14…	-	GO:0016491//oxidoreductase activity;GO:0005506//iron ion binding	GO:0008152//metabolic process	gi|356525908|ref|XP_003531563.1|/0/PREDICTED: cytochrome P450 71D10-like [Glycine max]
Glyma11g13140	1010	211	1688	23.7045	178.778	2.91493	Up	1.5e-267	4.6e-265	-	-	-	-	-
Glyma03g28490	1400	12	96	0.972575	7.33509	2.91493	Up	1.29e-16	1.71e-15	-	-	GO:0016741	GO:0006730//one-carbon metabolic process	gi|255639335|gb|ACU19965.1|/1.60408e-164/unknown [Glycine max]
Glyma11g07450	774	5	40	0.732991	5.52817	2.91493	Up	1.26e-07	8.14e-07	K01792|1|4e-82|302|ppp:PHYPADRAFT_155277|glucose-6-phosphate 1-epimerase [EC:5.1.3.15]	GO:0009532//plastid stroma;GO:0005576//extracellular region	GO:0005488//binding;GO:0016857//racemase and epimerase activity, acting on carbohydrates and derivatives	GO:0019318//hexose metabolic process	gi|356540771|ref|XP_003538858.1|/1.02116e-140/PREDICTED: LOW QUALITY PROTEIN: putative glucose-6-phosphate 1-epimerase-like [Glycine max]
Glyma02g11110	2376	4	32	0.191022	1.44067	2.91493	Up	2.53e-06	1.39e-05	K08282|1|2e-17|89.7|cme:CMS463C|non-specific serine/threonine protein kinase [EC:2.7.11.1];K13412|2|6e-11|68.2|ppp:PHYPADRAFT_193793|calcium-dependent protein kinase [EC:2.7.11.1];K07760|3|4e-10|65.5|ath:AT3G54180|cyclin-dependent kinase [EC:2.7.11.22]	GO:0009536//plastid	GO:0004672//protein kinase activity;GO:0032559	GO:0006464//cellular protein modification process;GO:0010109//regulation of photosynthesis;GO:0048511//rhythmic process	gi|356502478|ref|XP_003520046.1|/0/PREDICTED: serine/threonine-protein kinase STN7, chloroplastic-like [Glycine max]
Glyma19g04280	1508	3	24	0.22573	1.70244	2.91493	Up	5.22e-05	0.000234956	K06892|1|2e-52|205|pop:POPTR_550478|;K05278|2|3e-42|171|mtr:MTR_5g059130|flavonol synthase [EC:1.14.11.23]	-	-	-	gi|356573567|ref|XP_003554929.1|/0/PREDICTED: hyoscyamine 6-dioxygenase-like [Glycine max]
Glyma08g15490	696	7	56	1.14119	8.60679	2.91493	Up	3.27e-10	2.75e-09	K05283|1|2e-14|77.0|aly:ARALYDRAFT_354960|phosphatidylinositol glycan, class W [EC:2.3.-.-];K15692|2|3e-10|63.5|smo:SELMODRAFT_67002|E3 ubiquitin-protein ligase RNF13 [EC:6.3.2.19];K11982|5|5e-09|59.3|zma:100383341|E3 ubiquitin-protein ligase RNF115/126 [EC:6.3.2.19]	-	-	-	gi|351725245|ref|NP_001235294.1|/4.84999e-112/uncharacterized protein LOC100527126 [Glycine max]
Glyma15g03620	1338	72	573	6.10585	45.81	2.9074	Up	9.27e-92	7.39e-90	K01188|1|2e-137|487|osa:4336146|beta-glucosidase [EC:3.2.1.21]	-	-	-	gi|356557376|ref|XP_003546992.1|/0/PREDICTED: beta-glucosidase 11-like [Glycine max]
Glyma02g33780	1291	9	71	0.791017	5.88294	2.89476	Up	1.53e-12	1.55e-11	K00799|1|1e-75|281|vvi:100242434|glutathione S-transferase [EC:2.5.1.18]	-	GO:0016765//transferase activity, transferring alkyl or aryl (other than methyl) groups;GO:0016829//lyase activity	-	gi|351723739|ref|NP_001234986.1|/5.48818e-115/glutathione S-transferase GST 19 [Glycine max]
Glyma19g42740	1881	24	189	1.44775	10.7482	2.89221	Up	3.83e-31	9.42e-30	K08145|1|2e-109|394|pop:POPTR_764739|MFS transporter, SP family, solute carrier family 2 (facilitated glucose transporter), member 8	GO:0031224//intrinsic to membrane	GO:0016628//oxidoreductase activity, acting on the CH-CH group of donors, NAD or NADP as acceptor;GO:0022891//substrate-specific transmembrane transporter activity	GO:0008152//metabolic process;GO:0071702	gi|356571144|ref|XP_003553740.1|/0/PREDICTED: sugar transporter ERD6-like 5-like [Glycine max]
Glyma18g45175	2838	7	55	0.279869	2.07306	2.88894	Up	5.67e-10	4.68e-09	K04733|1|5e-60|231|smo:SELMODRAFT_159261|interleukin-1 receptor-associated kinase 4 [EC:2.7.11.1];K13430|3|8e-58|224|vvi:100254113|serine/threonine-protein kinase PBS1 [EC:2.7.11.1]	-	-	-	gi|356566831|ref|XP_003551630.1|/0/PREDICTED: cysteine-rich receptor-like protein kinase 25-like [Glycine max]
Glyma13g23680	2351	38	297	1.83401	13.5134	2.88133	Up	6.62e-48	2.62e-46	K14638|1|4e-113|407|ppp:PHYPADRAFT_189464|solute carrier family 15 (peptide/histidine transporter), member 3/4	GO:0031224//intrinsic to membrane	-	GO:0006950//response to stress;GO:0015833//peptide transport;GO:0009719	gi|356548591|ref|XP_003542684.1|/0/PREDICTED: nitrate transporter 1.4-like [Glycine max]
Glyma14g08440	2097	31	242	1.67739	12.3447	2.8796	Up	2.71e-39	8.59e-38	K13429|1|1e-46|186|rcu:RCOM_1115620|chitin elicitor receptor kinase 1	-	GO:0004672//protein kinase activity;GO:0004672//protein kinase activity	-	gi|356552143|ref|XP_003544429.1|/0/PREDICTED: leucine-rich repeat receptor protein kinase EXS-like [Glycine max]
Glyma08g45510	969	10	78	1.17097	8.61059	2.87841	Up	1.39e-13	1.52e-12	-	-	GO:0061135;GO:0030414//peptidase inhibitor activity	GO:0010466//negative regulation of peptidase activity	gi|356527268|ref|XP_003532234.1|/7.55738e-113/PREDICTED: uncharacterized protein LOC100500599 [Glycine max]
Glyma11g34000	921	41	319	5.05119	37.0504	2.87479	Up	3.19e-51	1.38e-49	K13412|1|5e-07|53.5|vcn:VOLCADRAFT_74309|calcium-dependent protein kinase [EC:2.7.11.1]	-	-	-	gi|351724417|ref|NP_001236545.1|/4.17101e-81/uncharacterized protein LOC100526962 [Glycine max]
Glyma16g05880	1183	9	70	0.863232	6.32959	2.87429	Up	2.65e-12	2.63e-11	K13424|1|2e-22|105|pop:POPTR_663578|WRKY transcription factor 33	-	GO:0003677//DNA binding;GO:0001071//nucleic acid binding transcription factor activity	GO:0010467//gene expression	gi|356561712|ref|XP_003549123.1|/3.41345e-76/PREDICTED: probable WRKY transcription factor 56-like [Glycine max]
Glyma12g16750	2234	35	272	1.77768	13.0241	2.87311	Up	7.06e-44	2.54e-42	K14494|1|9e-61|233|pop:POPTR_645273|DELLA protein	-	-	-	gi|356545173|ref|XP_003541019.1|/0/PREDICTED: chitin-inducible gibberellin-responsive protein 1-like [Glycine max]
Glyma11g09710	2124	786	6105	41.9892	307.463	2.87232	Up	0	0	K01904|1|0.0|681|gmx:547492|4-coumarate--CoA ligase [EC:6.2.1.12];K01904|1|0.0|681|gmx:547492|4-coumarate--CoA ligase [EC:6.2.1.12]	-	GO:0016491//oxidoreductase activity;GO:0000166//nucleotide binding;GO:0016874//ligase activity	GO:0008152//metabolic process	gi|356540914|ref|XP_003538929.1|/0/PREDICTED: 4-coumarate--CoA ligase 2-like [Glycine max]
Glyma19g07410	2010	25	194	1.41128	10.3245	2.87099	Up	1.06e-31	2.67e-30	K00006|1|0.0|739|gmx:100803079|glycerol-3-phosphate dehydrogenase (NAD+) [EC:1.1.1.8]	GO:0043234//protein complex;GO:0044424//intracellular part;GO:0043234//protein complex;GO:0044424//intracellular part;GO:0043234//protein complex;GO:0044424//intracellular part	GO:0042802//identical protein binding;GO:0016616//oxidoreductase activity, acting on the CH-OH group of donors, NAD or NADP as acceptor;GO:0048037//cofactor binding;GO:0000166//nucleotide binding;GO:0042802//identical protein binding;GO:0016616//oxidoreductase activity, acting on the CH-OH group of donors, NAD or NADP as acceptor;GO:0048037//cofactor binding;GO:0000166//nucleotide binding;GO:0042…	GO:0006072//glycerol-3-phosphate metabolic process;GO:0006072//glycerol-3-phosphate metabolic process;GO:0006072//glycerol-3-phosphate metabolic process	gi|356570275|ref|XP_003553315.1|/3.0142e-175/PREDICTED: glycerol-3-phosphate dehydrogenase [NAD+]-like [Glycine max]
Glyma10g01420	2010	4	31	0.225805	1.64979	2.86913	Up	4.4e-06	2.34e-05	K13508|1|0.0|1051|gmx:100781133|glycerol-3-phosphate acyltransferase [EC:2.3.1.15]	-	GO:0016747//transferase activity, transferring acyl groups other than amino-acyl groups	-	gi|356536680|ref|XP_003536864.1|/0/PREDICTED: probable glycerol-3-phosphate acyltransferase 3-like [Glycine max]
Glyma16g24810	1330	15	116	1.2797	9.32972	2.86602	Up	1.74e-19	2.69e-18	K08241|1|2e-108|391|vvi:100260930|jasmonate O-methyltransferase [EC:2.1.1.141]	-	GO:0008757//S-adenosylmethionine-dependent methyltransferase activity	GO:0006730//one-carbon metabolic process	gi|356559357|ref|XP_003547966.1|/0/PREDICTED: salicylate O-methyltransferase-like [Glycine max]
Glyma17g08890	1187	7	54	0.66914	4.86637	2.86247	Up	9.82e-10	7.94e-09	K09264|1|6e-83|306|gmx:100784742|MADS-box transcription factor, plant	-	-	GO:0006351//transcription, DNA-dependent	gi|356562644|ref|XP_003549579.1|/1.15862e-132/PREDICTED: agamous-like MADS-box protein AGL8-like [Glycine max]
Glyma09g07240	3318	66	509	2.25703	16.4098	2.86206	Up	2.08e-80	1.43e-78	K12124|1|0.0|1357|vvi:100254197|GIGANTEA	GO:0031981//nuclear lumen	GO:0005488//binding	GO:0000302//response to reactive oxygen species;GO:0048582;GO:0009266//response to temperature stimulus;GO:0007623//circadian rhythm;GO:0006351//transcription, DNA-dependent;GO:0009639//response to red or far red light	gi|308198909|dbj|BAJ22595.1|/0/GIGANTEA [Glycine max]
Glyma10g02451	911	10	77	1.24552	9.04138	2.85979	Up	2.4e-13	2.58e-12	-	-	-	-	gi|356535351|ref|XP_003536210.1|/7.80206e-32/PREDICTED: uncharacterized protein LOC100527023 [Glycine max]
Glyma10g29130	1278	40	308	3.55139	25.78	2.85979	Up	2.99e-49	1.22e-47	-	-	-	-	gi|359807305|ref|NP_001241374.1|/1.6155e-143/uncharacterized protein LOC100794576 [Glycine max]
Glyma12g00991	665	13	100	2.21815	16.0857	2.85835	Up	6.14e-17	8.3e-16	-	-	-	-	gi|356542575|ref|XP_003539742.1|/1.18007e-24/PREDICTED: uncharacterized protein LOC100802410 [Glycine max]
Glyma04g04680	2352	3	23	0.144728	1.04605	2.85353	Up	9.11e-05	0.000391589	-	-	-	GO:0050896//response to stimulus	gi|356509763|ref|XP_003523615.1|/0/PREDICTED: uncharacterized protein LOC100777591 [Glycine max]
Glyma05g22030	279	3	23	1.22008	8.81832	2.85353	Up	9.11e-05	0.00039151	-	-	-	-	gi|356514320|ref|XP_003525854.1|/5.22523e-47/PREDICTED: uncharacterized protein LOC100808638 [Glycine max]
Glyma03g42350	3253	3	23	0.104642	0.756321	2.85353	Up	9.11e-05	0.000391669	K01535|1|0.0|1466|gmx:100795836|H+-transporting ATPase [EC:3.6.3.6]	GO:0009536//plastid;GO:0031224//intrinsic to membrane;GO:0009536//plastid;GO:0031224//intrinsic to membrane;GO:0009536//plastid;GO:0031224//intrinsic to membrane;GO:0009536//plastid;GO:0031224//intrinsic to membrane	GO:0032559;GO:0015662//ATPase activity, coupled to transmembrane movement of ions, phosphorylative mechanism;GO:0008324//cation transmembrane transporter activity;GO:0032559;GO:0015662//ATPase activity, coupled to transmembrane movement of ions, phosphorylative mechanism;GO:0008324//cation transmembrane transporter activity;GO:0032559;GO:0015662//ATPase activity, coupled to transmembrane movement…	GO:0009813//flavonoid biosynthetic process;GO:0009207;GO:0006996//organelle organization;GO:0051452//intracellular pH reduction;GO:0006811//ion transport;GO:0009206;GO:0009813//flavonoid biosynthetic process;GO:0009207;GO:0006996//organelle organization;GO:0051452//intracellular pH reduction;GO:0006811//ion transport;GO:0009206;GO:0009813//flavonoid biosynthetic process;GO:0009207;GO:0006996//org…	gi|356506116|ref|XP_003521833.1|/0/PREDICTED: ATPase 10, plasma membrane-type-like [Glycine max]
Glyma18g19770	2119	3	23	0.160642	1.16107	2.85353	Up	9.11e-05	0.000391629	-	GO:0043231//intracellular membrane-bounded organelle	-	-	gi|356565980|ref|XP_003551213.1|/0/PREDICTED: uncharacterized protein LOC100811395 [Glycine max]
Glyma02g37680	1478	3	23	0.230312	1.66462	2.85353	Up	9.11e-05	0.000391549	-	-	-	-	gi|356500760|ref|XP_003519199.1|/2.74731e-129/PREDICTED: putative DNA-binding protein ESCAROLA-like [Glycine max]
Glyma04g19030	1592	594	4518	42.3363	303.575	2.84208	Up	0	0	K00510|1|3e-113|407|gmx:547612|heme oxygenase [EC:1.14.99.3]	-	GO:0016705//oxidoreductase activity, acting on paired donors, with incorporation or reduction of molecular oxygen;GO:0016705//oxidoreductase activity, acting on paired donors, with incorporation or reduction of molecular oxygen	GO:0055114//oxidation-reduction process;GO:0055114//oxidation-reduction process	gi|356508323|ref|XP_003522907.1|/3.65976e-151/PREDICTED: heme oxygenase 1, chloroplastic [Glycine max]
Glyma15g14030	1569	10	76	0.723181	5.18147	2.84093	Up	4.14e-13	4.38e-12	K00102|1|8e-06|50.4|olu:OSTLU_46355|D-lactate dehydrogenase (cytochrome) [EC:1.1.2.4]	-	GO:0003824//catalytic activity	-	gi|356558077|ref|XP_003547335.1|/0/PREDICTED: LOW QUALITY PROTEIN: reticuline oxidase-like protein-like [Glycine max]
Glyma12g34310	960	7	53	0.827364	5.90564	2.8355	Up	1.7e-09	1.34e-08	K03671|1|2e-18|91.3|ppp:PHYPADRAFT_185663|thioredoxin 1	GO:0044444//cytoplasmic part;GO:0044444//cytoplasmic part	GO:0015036//disulfide oxidoreductase activity;GO:0015036//disulfide oxidoreductase activity	GO:0006457//protein folding;GO:0006464//cellular protein modification process;GO:0018904;GO:0019725//cellular homeostasis;GO:0006457//protein folding;GO:0006464//cellular protein modification process;GO:0018904;GO:0019725//cellular homeostasis	gi|358248880|ref|NP_001239956.1|/3.10179e-61/uncharacterized protein LOC100813627 [Glycine max]
Glyma13g36110	2101	98	741	5.29261	37.7272	2.83355	Up	4.31e-115	4.52e-113	K00517|1|5e-122|436|ath:AT4G31940|[EC:1.14.-.-];K05280|3|1e-85|316|mtr:MTR_3g025230|flavonoid 3'-monooxygenase [EC:1.14.13.21]	GO:0044464//cell part;GO:0044464//cell part	GO:0016491//oxidoreductase activity;GO:0005506//iron ion binding;GO:0016491//oxidoreductase activity;GO:0005506//iron ion binding	GO:0008152//metabolic process;GO:0008152//metabolic process	gi|358248132|ref|NP_001240077.1|/0/cytochrome P450 82A2 [Glycine max]
Glyma11g31120	1964	25	189	1.44434	10.294	2.83332	Up	1.61e-30	3.9e-29	K12153|1|0.0|675|gmx:100779934|cytochrome P450, family 79, subfamily A, polypeptide 2 (phenylalanine N-monooxygenase) [EC:1.14.13.124];K13027|3|9e-162|568|sbi:SORBI_01g001200|tyrosine N-monooxygenase [EC:1.14.13.41];K11812|4|1e-152|538|aly:ARALYDRAFT_490780|cytochrome P450, family 79, subfamily B, polypeptide 2 (tryptophan N-monooxygenase) [EC:1.14.13.125]	-	GO:0016491//oxidoreductase activity;GO:0005506//iron ion binding	GO:0016138	gi|356537690|ref|XP_003537358.1|/0/PREDICTED: isoleucine N-monooxygenase 2-like [Glycine max]
Glyma18g43830	723	13	98	2.04021	14.4994	2.8292	Up	1.82e-16	2.39e-15	K07253|1|4e-23|106|ppp:PHYPADRAFT_166244|phenylpyruvate tautomerase [EC:5.3.2.1];K15923|2|1e-21|101|mtr:MTR_4g127370|alpha-L-fucosidase 2 [EC:3.2.1.51]	GO:0042579//microbody	-	GO:0006952//defense response;GO:0009607//response to biotic stimulus	gi|356568162|ref|XP_003552282.1|/5.25751e-56/PREDICTED: macrophage migration inhibitory factor homolog [Glycine max]
Glyma08g11620	3227	129	969	4.53587	32.1209	2.82406	Up	1.95e-149	2.84e-147	K00660|1|0.0|778|gmx:732575|chalcone synthase [EC:2.3.1.74]	-	GO:0016747//transferase activity, transferring acyl groups other than amino-acyl groups	GO:0009699//phenylpropanoid biosynthetic process	gi|116377|sp|P24826.1|CHS1_SOYBN/0/RecName: Full=Chalcone synthase 1; AltName: Full=Naringenin-chalcone synthase 1
Glyma18g39500	3708	4	30	0.122402	0.865454	2.82182	Up	7.63e-06	3.93e-05	K13447|1|0.0|842|smo:SELMODRAFT_135543|respiratory burst oxidase [EC:1.6.3.- 1.11.1.-]	GO:0016020//membrane	GO:0050664//oxidoreductase activity, acting on NAD(P)H, oxygen as acceptor;GO:0046872//metal ion binding	GO:0006091//generation of precursor metabolites and energy	gi|356566490|ref|XP_003551464.1|/0/PREDICTED: putative respiratory burst oxidase homolog protein H-like [Glycine max]
Glyma13g40590	1565	4	30	0.290012	2.05054	2.82182	Up	7.63e-06	3.93e-05	-	-	GO:0004553//hydrolase activity, hydrolyzing O-glycosyl compounds;GO:0043167//ion binding	GO:0044238//primary metabolic process	gi|356550227|ref|XP_003543489.1|/1.89645e-176/PREDICTED: chitinase 2-like [Glycine max]
Glyma19g33310	931	6	45	0.731259	5.17041	2.82182	Up	3.31e-08	2.29e-07	-	-	-	-	gi|356572140|ref|XP_003554228.1|/8.73117e-103/PREDICTED: disease resistance response protein 206-like [Glycine max]
Glyma10g29190	839	4	30	0.540963	3.82491	2.82182	Up	7.63e-06	3.93e-05	-	-	-	-	gi|351724055|ref|NP_001237812.1|/6.57001e-68/uncharacterized protein LOC100306373 [Glycine max]
Glyma18g38600	712	4	30	0.637455	4.50717	2.82182	Up	7.63e-06	3.93e-05	-	-	-	-	-
Glyma01g36620	1054	27	202	2.90665	20.5009	2.81826	Up	2.39e-32	6.16e-31	K11996|1|2e-06|51.6|ppp:PHYPADRAFT_149194|adenylyltransferase and sulfurtransferase	GO:0043234//protein complex;GO:0043231//intracellular membrane-bounded organelle	GO:0004871//signal transducer activity;GO:0004549//tRNA-specific ribonuclease activity	GO:0032502//developmental process;GO:0009719;GO:0006950//response to stress;GO:0000394//RNA splicing, via endonucleolytic cleavage and ligation	gi|351728052|ref|NP_001235646.1|/5.40941e-99/uncharacterized protein LOC100305968 [Glycine max]
Glyma14g22970	1576	13	97	0.935959	6.58382	2.81441	Up	3.13e-16	4.04e-15	K09286|1|2e-11|68.9|aly:ARALYDRAFT_912628|EREBP-like factor	-	-	-	gi|358248420|ref|NP_001239623.1|/2.49188e-75/ethylene-responsive transcription factor ERF012-like [Glycine max]
Glyma17g01160	2087	9	67	0.489316	3.43411	2.8111	Up	1.36e-11	1.28e-10	K08332|1|7e-18|90.9|vcn:VOLCADRAFT_41528|vacuolar protein 8;K14431|5|8e-15|80.9|aly:ARALYDRAFT_311885|transcription factor TGA	-	-	-	gi|356564464|ref|XP_003550474.1|/0/PREDICTED: U-box domain-containing protein 4-like [Glycine max]
Glyma18g05030	3967	308	2288	8.80964	61.6959	2.80802	Up	0	0	K10615|1|5e-21|102|cme:CMB070C|E3 ubiquitin-protein ligase HERC4 [EC:6.3.2.19];K11493|4|2e-14|80.9|ota:Ot03g05690|regulator of chromosome condensation	GO:0016020//membrane;GO:0043231//intracellular membrane-bounded organelle	-	-	gi|356569687|ref|XP_003553028.1|/0/PREDICTED: uncharacterized protein LOC100797223 [Glycine max]
Glyma06g12120	2096	76	564	4.11426	28.7839	2.80656	Up	3.82e-87	2.86e-85	K14664|1|0.0|704|rcu:RCOM_1030570|IAA-amino acid hydrolase [EC:3.5.1.-]	GO:0044464//cell part	GO:0016811//hydrolase activity, acting on carbon-nitrogen (but not peptide) bonds, in linear amides;GO:0070011//peptidase activity, acting on L-amino acid peptides	GO:0042445//hormone metabolic process;GO:0002831	gi|356515913|ref|XP_003526641.1|/0/PREDICTED: IAA-amino acid hydrolase ILR1-like 6-like [Glycine max]
Glyma04g42660	1898	31	230	1.85326	12.9627	2.80623	Up	1.81e-36	5.31e-35	K14664|1|0.0|694|rcu:RCOM_1030570|IAA-amino acid hydrolase [EC:3.5.1.-]	GO:0044464//cell part	GO:0016811//hydrolase activity, acting on carbon-nitrogen (but not peptide) bonds, in linear amides;GO:0070011//peptidase activity, acting on L-amino acid peptides	GO:0042445//hormone metabolic process;GO:0002831	gi|356509389|ref|XP_003523432.1|/0/PREDICTED: IAA-amino acid hydrolase ILR1-like 6-like [Glycine max]
Glyma09g31810	2021	12	89	0.673728	4.71071	2.8057	Up	5.89e-15	7.02e-14	K09755|1|9e-143|505|rcu:RCOM_0193830|ferulate-5-hydroxylase [EC:1.14.-.-]	-	-	-	gi|356531212|ref|XP_003534172.1|/0/PREDICTED: cytochrome P450 71A1-like [Glycine max]
Glyma09g07010	1352	10	74	0.839253	5.85487	2.80246	Up	1.23e-12	1.25e-11	-	-	-	-	gi|351724653|ref|NP_001236809.1|/3.17561e-36/uncharacterized protein LOC100527492 [Glycine max]
Glyma16g01610	1297	28	207	2.44956	17.0723	2.80107	Up	6.57e-33	1.72e-31	-	-	-	-	gi|351727168|ref|NP_001238687.1|/3.87048e-76/uncharacterized protein LOC100527099 [Glycine max]
Glyma01g33150	2027	8	59	0.447823	3.11358	2.79758	Up	2.61e-10	2.21e-09	K00517|1|8e-128|456|ath:AT4G31940|[EC:1.14.-.-];K05280|2|7e-93|340|gmx:547475|flavonoid 3'-monooxygenase [EC:1.14.13.21]	GO:0044464//cell part	GO:0016491//oxidoreductase activity;GO:0005506//iron ion binding	GO:0008152//metabolic process	gi|356496326|ref|XP_003517019.1|/0/PREDICTED: cytochrome P450 82A4-like [Glycine max]
Glyma03g41440	1377	25	184	2.06004	14.2937	2.79464	Up	2.39e-29	5.57e-28	-	-	-	-	gi|255543086|ref|XP_002512606.1|/3.74359e-24/conserved hypothetical protein [Ricinus communis]
Glyma14g38920	2218	20	147	1.02315	7.08954	2.79268	Up	1.02e-23	1.94e-22	K00666|1|4e-146|516|sbi:SORBI_10g012080|fatty-acyl-CoA synthase [EC:6.2.1.-];K01904|2|4e-38|158|ath:AT3G21240|4-coumarate--CoA ligase [EC:6.2.1.12]	-	GO:0016405//CoA-ligase activity	-	gi|356553214|ref|XP_003544953.1|/0/PREDICTED: medium-chain-fatty-acid--CoA ligase-like [Glycine max]
Glyma20g30170	3391	3	22	0.100384	0.693996	2.7894	Up	0.0001581	0.000653762	K04733|1|1e-123|443|ath:AT5G38990|interleukin-1 receptor-associated kinase 4 [EC:2.7.11.1];K00924|3|9e-66|250|osa:4333525|[EC:2.7.1.-]	GO:0016020//membrane	GO:0004672//protein kinase activity;GO:0000166//nucleotide binding	-	gi|356575998|ref|XP_003556122.1|/0/PREDICTED: probable receptor-like protein kinase At5g24010-like [Glycine max]
Glyma11g36210	2603	12	88	0.523091	3.61635	2.7894	Up	1.01e-14	1.19e-13	-	GO:0016020//membrane	GO:0015103//inorganic anion transmembrane transporter activity	GO:0015698//inorganic anion transport	gi|356540077|ref|XP_003538517.1|/0/PREDICTED: sulfate transporter 2.1-like [Glycine max]
Glyma18g45350	1436	3	22	0.237048	1.63882	2.7894	Up	0.0001581	0.000653826	K13448|1|2e-25|115|rcu:RCOM_0597990|calcium-binding protein CML	-	-	-	gi|356568288|ref|XP_003552345.1|/2.40569e-106/PREDICTED: probable calcium-binding protein CML10-like [Glycine max]
Glyma17g29850	1941	29	212	1.69528	11.6835	2.78487	Up	1.79e-33	4.8e-32	-	GO:0016020//membrane;GO:0043231//intracellular membrane-bounded organelle	GO:0015103//inorganic anion transmembrane transporter activity	GO:0015698//inorganic anion transport	gi|356561935|ref|XP_003549232.1|/0/PREDICTED: uncharacterized protein LOC100780730 [Glycine max]
Glyma06g42935	798	10	73	1.42189	9.78548	2.78283	Up	2.11e-12	2.11e-11	-	-	-	-	-
Glyma07g03590	1577	20	146	1.43902	9.90338	2.78283	Up	1.75e-23	3.27e-22	-	-	-	-	gi|356522353|ref|XP_003529811.1|/0/PREDICTED: F-box only protein 6-like [Glycine max]
Glyma02g43150	2543	7	51	0.312336	2.14529	2.78	Up	5.04e-09	3.78e-08	K04733|1|5e-32|138|smo:SELMODRAFT_159261|interleukin-1 receptor-associated kinase 4 [EC:2.7.11.1];K13420|5|5e-27|121|pop:POPTR_1075175|LRR receptor-like serine/threonine-protein kinase FLS2 [EC:2.7.11.1]	-	GO:0016301//kinase activity;GO:0004871//signal transducer activity;GO:0032559	GO:0006464//cellular protein modification process	gi|356499209|ref|XP_003518434.1|/0/PREDICTED: probable LRR receptor-like serine/threonine-protein kinase MRH1-like [Glycine max]
Glyma17g07690	900	11	80	1.38682	9.50845	2.77743	Up	1.91e-13	2.07e-12	-	-	-	-	gi|356562516|ref|XP_003549516.1|/7.66712e-149/PREDICTED: LOW QUALITY PROTEIN: auxin-induced protein 5NG4-like [Glycine max]
Glyma13g29350	1850	11	80	0.674669	4.62573	2.77743	Up	1.91e-13	2.07e-12	-	-	-	-	gi|356549142|ref|XP_003542956.1|/3.80651e-119/PREDICTED: uncharacterized protein LOC100800652 isoform 2 [Glycine max]
Glyma03g22200	775	12	87	1.75691	12.0083	2.77291	Up	1.74e-14	2.01e-13	-	-	-	-	gi|356504416|ref|XP_003520992.1|/2.83298e-74/PREDICTED: uncharacterized protein LOC100795998 [Glycine max]
Glyma13g30510	807	32	232	4.49931	30.7522	2.77291	Up	2.49e-36	7.25e-35	-	-	-	-	-
Glyma08g41640	537	8	58	1.69038	11.5536	2.77291	Up	4.48e-10	3.72e-09	-	-	-	-	-
Glyma10g37770	750	20	145	3.02579	20.6809	2.77291	Up	3e-23	5.53e-22	-	GO:0043231//intracellular membrane-bounded organelle	-	-	gi|356535859|ref|XP_003536460.1|/6.24411e-132/PREDICTED: uncharacterized protein LOC100784533 [Glycine max]
Glyma13g06880	2001	134	969	7.59849	51.8011	2.7692	Up	2.14e-146	3.05e-144	K12153|1|0.0|707|gmx:100779934|cytochrome P450, family 79, subfamily A, polypeptide 2 (phenylalanine N-monooxygenase) [EC:1.14.13.124];K13027|3|4e-167|586|sbi:SORBI_01g001200|tyrosine N-monooxygenase [EC:1.14.13.41];K11812|4|2e-157|554|aly:ARALYDRAFT_490780|cytochrome P450, family 79, subfamily B, polypeptide 2 (tryptophan N-monooxygenase) [EC:1.14.13.125];K11813|5|1e-156|551|aly:ARALYDRAFT_48109…	-	GO:0016491//oxidoreductase activity;GO:0005506//iron ion binding	GO:0016138	gi|356551055|ref|XP_003543894.1|/0/PREDICTED: isoleucine N-monooxygenase 2-like [Glycine max]
Glyma10g02210	874	1476	10651	191.622	1303.59	2.76616	Up	0	0	-	-	-	-	gi|351722071|ref|NP_001237743.1|/1.67032e-44/uncharacterized protein LOC100306369 [Glycine max]
Glyma01g05350	1667	5	36	0.340333	2.31009	2.76293	Up	1.13e-06	6.47e-06	-	-	-	-	gi|356498230|ref|XP_003517956.1|/1.45125e-97/PREDICTED: uncharacterized protein LOC100819761 [Glycine max]
Glyma13g07220	2407	16	115	0.754247	5.11074	2.76042	Up	1.22e-18	1.8e-17	K01057|1|8e-22|104|gmx:100804571|6-phosphogluconolactonase [EC:3.1.1.31]	-	-	-	gi|356545659|ref|XP_003541254.1|/0/PREDICTED: endo-1,3(4)-beta-glucanase 1-like [Glycine max]
Glyma06g29530	1471	313	2244	24.1436	163.182	2.75677	Up	0	0	K00510|1|1e-136|374|gmx:547612|heme oxygenase [EC:1.14.99.3]	-	GO:0016705//oxidoreductase activity, acting on paired donors, with incorporation or reduction of molecular oxygen;GO:0016705//oxidoreductase activity, acting on paired donors, with incorporation or reduction of molecular oxygen	GO:0055114//oxidation-reduction process;GO:0055114//oxidation-reduction process	gi|337271964|gb|AEI69730.1|/6.29363e-147/heme oxygenase 1 [Glycine max]
Glyma11g16070	2351	19	136	0.917003	6.18797	2.75447	Up	9.5e-22	1.64e-20	-	-	GO:0004091//carboxylesterase activity;GO:0004091//carboxylesterase activity;GO:0004091//carboxylesterase activity	GO:0006787;GO:0006787;GO:0006787	gi|356539136|ref|XP_003538056.1|/0/PREDICTED: uncharacterized protein LOC100797968 [Glycine max]
Glyma13g29390	1481	7	50	0.536306	3.61141	2.75143	Up	8.65e-09	6.35e-08	K05278|1|2e-52|205|rcu:RCOM_1031460|flavonol synthase [EC:1.14.11.23]	-	-	-	gi|356549148|ref|XP_003542959.1|/0/PREDICTED: protein SRG1-like [Glycine max]
Glyma07g37280	1032	57	404	6.26708	41.8759	2.74026	Up	2.37e-61	1.23e-59	-	-	-	GO:0006950//response to stress	gi|351727078|ref|NP_001237916.1|/2.29336e-86/uncharacterized protein LOC100527307 [Glycine max]
Glyma01g42560	2119	190	1342	10.174	67.746	2.73525	Up	2.1e-199	4.4e-197	K03327|1|0.0|1046|gmx:100811560|multidrug resistance protein, MATE family	GO:0044464//cell part	GO:0015291//secondary active transmembrane transporter activity	GO:0015893//drug transport	gi|356495653|ref|XP_003516689.1|/0/PREDICTED: MATE efflux family protein 6-like [Glycine max]
Glyma10g05330	1573	47	331	3.39031	22.5093	2.73103	Up	2.23e-50	9.42e-49	-	-	-	-	gi|356536897|ref|XP_003536969.1|/0/PREDICTED: protein GPR107-like [Glycine max]
Glyma15g20240	1488	8	56	0.610038	4.02576	2.72229	Up	1.32e-09	1.05e-08	K01206|1|4e-17|87.8|ath:AT1G67830|alpha-L-fucosidase [EC:3.2.1.51];K00514|3|5e-13|74.3|rcu:RCOM_1428040|zeta-carotene desaturase [EC:1.3.5.6]	-	GO:0016787//hydrolase activity	GO:0044238//primary metabolic process	gi|356558457|ref|XP_003547523.1|/0/PREDICTED: GDSL esterase/lipase 5-like [Glycine max]
Glyma09g37000	3029	4	28	0.149841	0.988829	2.72229	Up	2.27e-05	0.000108452	-	-	-	-	gi|356568688|ref|XP_003552542.1|/0/PREDICTED: phosphate transporter PHO1 homolog 9-like [Glycine max]
Glyma02g37100	989	4	28	0.458916	3.02847	2.72229	Up	2.27e-05	0.000108428	K10712|1|1e-128|457|gmx:100800920|cysteamine dioxygenase [EC:1.13.11.19]	-	-	-	gi|356498799|ref|XP_003518236.1|/3.61007e-134/PREDICTED: 2-aminoethanethiol dioxygenase-like [Glycine max]
Glyma04g41880	1657	5	35	0.342387	2.25948	2.72229	Up	1.94e-06	1.08e-05	-	GO:0044424//intracellular part;GO:0044424//intracellular part	GO:0005319//lipid transporter activity;GO:0008289//lipid binding;GO:0005319//lipid transporter activity;GO:0008289//lipid binding	GO:0006869//lipid transport;GO:0006869//lipid transport	gi|351721728|ref|NP_001237731.1|/6.35611e-79/uncharacterized protein LOC100527808 [Glycine max]
Glyma17g18420	774	9	63	1.31938	8.70687	2.72229	Up	1.18e-10	1.03e-09	-	-	-	-	gi|356563580|ref|XP_003550039.1|/3.8184e-55/PREDICTED: uncharacterized protein LOC100786094 [Glycine max]
Glyma10g04630	1583	4	28	0.286714	1.89208	2.72229	Up	2.27e-05	0.00010844	K08903|1|2e-85|315|gmx:100306491|photosystem II 13kDa protein	GO:0009523//photosystem II	-	GO:0044237//cellular metabolic process	gi|356537186|ref|XP_003537110.1|/1.50232e-88/PREDICTED: photosystem II reaction center PSB28 protein, chloroplastic-like [Glycine max]
Glyma17g37020	2279	66	454	3.28601	21.3095	2.69709	Up	1.34e-67	7.72e-66	-	-	-	-	gi|356564298|ref|XP_003550392.1|/1.75102e-51/PREDICTED: uncharacterized protein LOC100798264 [Glycine max]
Glyma08g46630	1741	36	247	2.34625	15.1761	2.69338	Up	1.92e-37	5.79e-36	K13229|1|2e-67|255|zma:541977|2,4-dihydroxy-1,4-benzoxazin-3-one-glucoside dioxygenase [EC:1.14.20.2];K06892|2|3e-46|184|pop:POPTR_550478|;K00475|4|7e-32|137|vvi:100233079|naringenin 3-dioxygenase [EC:1.14.11.9]	-	-	-	gi|356527374|ref|XP_003532286.1|/0/PREDICTED: 1-aminocyclopropane-1-carboxylate oxidase homolog 1-like [Glycine max]
Glyma01g40400	1949	25	171	1.45545	9.38526	2.68893	Up	2.48e-26	5.18e-25	K01762|1|0.0|927|gmx:100783062|1-aminocyclopropane-1-carboxylate synthase [EC:4.4.1.14]	-	GO:0016740//transferase activity;GO:0048037//cofactor binding;GO:0016846//carbon-sulfur lyase activity	GO:0008652//cellular amino acid biosynthetic process;GO:0003006//developmental process involved in reproduction;GO:0009692	gi|356497019|ref|XP_003517362.1|/0/PREDICTED: 1-aminocyclopropane-1-carboxylate synthase 3-like [Glycine max]
Glyma08g30150	1475	24	164	1.84624	11.8936	2.68752	Up	2.68e-25	5.38e-24	K00547|1|3e-91|333|gmx:100812265|homocysteine S-methyltransferase [EC:2.1.1.10]	-	GO:0008172;GO:0008172;GO:0008172;GO:0008172	GO:0006730//one-carbon metabolic process;GO:0000097//sulfur amino acid biosynthetic process;GO:0006730//one-carbon metabolic process;GO:0000097//sulfur amino acid biosynthetic process;GO:0006730//one-carbon metabolic process;GO:0000097//sulfur amino acid biosynthetic process;GO:0006730//one-carbon metabolic process;GO:0000097//sulfur amino acid biosynthetic process	gi|356526645|ref|XP_003531927.1|/1.73877e-177/PREDICTED: homocysteine S-methyltransferase 1-like [Glycine max]
Glyma11g21361	3677	11	75	0.339445	2.18188	2.68432	Up	2.78e-12	2.76e-11	K06685|1|2e-12|73.9|pop:POPTR_554110|maintenance of ploidy protein MOB1 (MPS1 binder 1)	-	-	-	gi|356541551|ref|XP_003539238.1|/0/PREDICTED: TMV resistance protein N-like [Glycine max]
Glyma02g30956	1476	5	34	0.384373	2.46408	2.68047	Up	3.32e-06	1.8e-05	K15015|1|0.0|960|gmx:100790344|solute carrier family 32 (vesicular inhibitory amino acid transporter)	GO:0031090//organelle membrane	GO:0005275//amine transmembrane transporter activity	-	gi|356498515|ref|XP_003518096.1|/0/PREDICTED: vacuolar amino acid transporter 1-like [Glycine max]
Glyma03g24660	1068	5	34	0.531213	3.40541	2.68047	Up	3.32e-06	1.8e-05	-	-	-	-	gi|357513043|ref|XP_003626810.1|/5.41834e-54/hypothetical protein MTR_8g009360 [Medicago truncatula]
Glyma17g07530	3539	39	265	1.25041	8.00991	2.67938	Up	7.66e-40	2.46e-38	K16055|1|0.0|1543|gmx:100810498|trehalose 6-phosphate synthase/phosphatase [EC:2.4.1.15 3.1.3.12]	-	GO:0019203//carbohydrate phosphatase activity;GO:0035251//UDP-glucosyltransferase activity;GO:0019203//carbohydrate phosphatase activity;GO:0035251//UDP-glucosyltransferase activity	GO:0005991//trehalose metabolic process;GO:0005991//trehalose metabolic process	gi|356562495|ref|XP_003549506.1|/0/PREDICTED: probable alpha,alpha-trehalose-phosphate synthase [UDP-forming] 11-like [Glycine max]
Glyma14g06660	2273	21	142	1.04831	6.68269	2.67236	Up	5.73e-22	9.98e-21	-	-	-	-	gi|356499153|ref|XP_003518407.1|/0/PREDICTED: uncharacterized protein LOC100775399 [Glycine max]
Glyma19g09050	1607	33	223	2.33006	14.844	2.67144	Up	1.16e-33	3.12e-32	K01792|1|3e-125|345|gmx:100787217|glucose-6-phosphate 1-epimerase [EC:5.1.3.15]	-	GO:0005488//binding;GO:0016857//racemase and epimerase activity, acting on carbohydrates and derivatives;GO:0005488//binding;GO:0016857//racemase and epimerase activity, acting on carbohydrates and derivatives	GO:0019318//hexose metabolic process;GO:0019318//hexose metabolic process	gi|363807096|ref|NP_001242334.1|/2.4016e-170/uncharacterized protein LOC100801138 [Glycine max]
Glyma08g42740	1327	4	27	0.342026	2.17648	2.66982	Up	3.9e-05	0.000179124	K13118|1|5e-10|63.9|cre:CHLREDRAFT_17930|protein DGCR14;K06694|3|6e-09|60.5|ath:AT2G03430|26S proteasome non-ATPase regulatory subunit 10	-	-	-	gi|356524254|ref|XP_003530745.1|/1.21145e-165/PREDICTED: putative E3 ubiquitin-protein ligase XBAT31-like [Glycine max]
Glyma11g35190	653	4	27	0.695051	4.42296	2.66982	Up	3.9e-05	0.000179046	-	-	-	-	-
Glyma10g38390	1886	42	283	2.52684	16.0512	2.66727	Up	3.05e-42	1.05e-40	K03327|1|0.0|981|gmx:100813022|multidrug resistance protein, MATE family	GO:0044464//cell part	GO:0015291//secondary active transmembrane transporter activity	GO:0015893//drug transport	gi|356534161|ref|XP_003535626.1|/0/PREDICTED: MATE efflux family protein 9-like [Glycine max]
Glyma09g14870	1010	15	101	1.68515	10.697	2.66625	Up	5.54e-16	7.04e-15	K03098|1|3e-92|336|gmx:100500117|outer membrane lipoprotein Blc	-	-	GO:0051234//establishment of localization	gi|351724275|ref|NP_001237052.1|/3.9091e-91/uncharacterized protein LOC100500117 [Glycine max]
Glyma20g01260	2315	81	544	3.97012	25.1368	2.66255	Up	1.45e-79	9.88e-78	K14491|1|2e-11|69.7|sbi:SORBI_10g024180|two-component response regulator ARR-B family	-	-	-	gi|356575172|ref|XP_003555716.1|/0/PREDICTED: uncharacterized protein LOC100809323 [Glycine max]
Glyma20g38930	1933	14	94	0.8218	5.20186	2.66217	Up	6.06e-15	7.2e-14	K09833|1|2e-104|377|gmx:100819685|homogenitisate phytyltransferase	-	-	-	gi|356576893|ref|XP_003556564.1|/0/PREDICTED: homogentisate phytyltransferase 1, chloroplastic-like [Glycine max]
Glyma19g25680	3927	26	174	0.751246	4.7397	2.65744	Up	1.91e-26	4e-25	K05016|1|0.0|724|zma:542114|chloride channel 7	GO:0000325//plant-type vacuole;GO:0031224//intrinsic to membrane;GO:0000325//plant-type vacuole;GO:0031224//intrinsic to membrane	GO:0005254//chloride channel activity;GO:0015078//hydrogen ion transmembrane transporter activity;GO:0015103//inorganic anion transmembrane transporter activity;GO:0005254//chloride channel activity;GO:0015078//hydrogen ion transmembrane transporter activity;GO:0015103//inorganic anion transmembrane transporter activity	GO:0015698//inorganic anion transport;GO:0010035//response to inorganic substance;GO:0015698//inorganic anion transport;GO:0010035//response to inorganic substance	gi|356571521|ref|XP_003553925.1|/0/PREDICTED: chloride channel protein CLC-b-like [Glycine max]
Glyma13g22160	1110	19	127	1.94223	12.2389	2.65569	Up	1.14e-19	1.78e-18	-	GO:0009534//chloroplast thylakoid	GO:0015036//disulfide oxidoreductase activity	GO:0019725//cellular homeostasis	gi|356546087|ref|XP_003541463.1|/1.98832e-147/PREDICTED: uncharacterized protein LOC100792004 [Glycine max]
Glyma02g42470	1666	76	508	5.17617	32.6175	2.65569	Up	3.33e-74	2.09e-72	K06892|1|4e-65|247|pop:POPTR_550478|;K05277|2|2e-61|235|pop:POPTR_646527|leucoanthocyanidin dioxygenase [EC:1.14.11.19];K05278|3|7e-61|233|rcu:RCOM_1031440|flavonol synthase [EC:1.14.11.23]	-	GO:0003824//catalytic activity;GO:0046914//transition metal ion binding	GO:0008152//metabolic process;GO:0009628//response to abiotic stimulus	gi|356501166|ref|XP_003519399.1|/0/PREDICTED: leucoanthocyanidin dioxygenase-like [Glycine max]
Glyma08g14750	1163	15	100	1.46346	9.19777	2.6519	Up	9.4e-16	1.18e-14	K07213|1|1e-12|71.6|bdi:100823139|copper chaperone	-	GO:0043169//cation binding;GO:0043169//cation binding;GO:0043169//cation binding	GO:0006812//cation transport;GO:0006812//cation transport;GO:0006812//cation transport	gi|356525507|ref|XP_003531366.1|/2.88313e-78/PREDICTED: uncharacterized protein LOC100776974 isoform 1 [Glycine max]
Glyma15g41610	1517	17	113	1.27155	7.96811	2.64765	Up	1.34e-17	1.88e-16	-	GO:0009536//plastid	-	-	gi|356557038|ref|XP_003546825.1|/5.02313e-126/PREDICTED: uncharacterized protein LOC100804596 [Glycine max]
Glyma19g05580	2009	32	212	1.80734	11.288	2.64285	Up	1.02e-31	2.56e-30	K00318|1|0.0|856|gmx:100797464|proline dehydrogenase [EC:1.5.99.8]	-	GO:0016645//oxidoreductase activity, acting on the CH-NH group of donors	GO:0006560//proline metabolic process;GO:0006536//glutamate metabolic process	gi|356573859|ref|XP_003555073.1|/0/PREDICTED: proline dehydrogenase 2, mitochondrial-like [Glycine max]
Glyma08g03680	1691	54	357	3.62343	22.5833	2.63983	Up	2.69e-52	1.19e-50	-	GO:0016604//nuclear body	-	GO:0006950//response to stress;GO:0010038//response to metal ion	gi|351724703|ref|NP_001235531.1|/6.26995e-64/uncharacterized protein LOC100527399 [Glycine max]
Glyma09g07070	1291	28	185	2.46094	15.3288	2.63896	Up	8e-28	1.77e-26	K08235|1|9e-117|418|vvi:100252949|xyloglucan:xyloglucosyl transferase [EC:2.4.1.207];K14504|2|2e-116|417|vvi:100256520|xyloglucan:xyloglucosyl transferase TCH4 [EC:2.4.1.207]	GO:0005576//extracellular region;GO:0030312//external encapsulating structure	GO:0016798//hydrolase activity, acting on glycosyl bonds;GO:0016758//transferase activity, transferring hexosyl groups	GO:0044042//glucan metabolic process	gi|356530360|ref|XP_003533750.1|/2.6986e-146/PREDICTED: brassinosteroid-regulated protein BRU1-like [Glycine max]
Glyma13g30810	1905	5	33	0.297814	1.85302	2.6374	Up	5.67e-06	2.98e-05	K00924|1|6e-37|154|ath:AT3G59420|[EC:2.7.1.-];K13430|4|9e-34|143|pop:POPTR_413452|serine/threonine-protein kinase PBS1 [EC:2.7.11.1]	-	GO:0016301//kinase activity;GO:0032559	GO:0006464//cellular protein modification process	gi|356549280|ref|XP_003543022.1|/0/PREDICTED: serine/threonine-protein kinase-like protein ACR4-like [Glycine max]
Glyma04g16040	4222	10	66	0.268752	1.6722	2.6374	Up	8.9e-11	7.84e-10	K14802|1|0.0|1135|osa:4324268|phospholipid-transporting ATPase [EC:3.6.3.1];K01530|2|0.0|1018|sbi:SORBI_01g036200|phospholipid-translocating ATPase [EC:3.6.3.1]	GO:0031224//intrinsic to membrane;GO:0031224//intrinsic to membrane;GO:0031224//intrinsic to membrane;GO:0031224//intrinsic to membrane	GO:0042625//ATPase activity, coupled to transmembrane movement of ions;GO:0046872//metal ion binding;GO:0005548//phospholipid transporter activity;GO:0032559;GO:0042625//ATPase activity, coupled to transmembrane movement of ions;GO:0046872//metal ion binding;GO:0005548//phospholipid transporter activity;GO:0032559;GO:0042625//ATPase activity, coupled to transmembrane movement of ions;GO:0046872//…	GO:0009206;GO:0006869//lipid transport;GO:0009206;GO:0006869//lipid transport;GO:0009206;GO:0006869//lipid transport;GO:0009206;GO:0006869//lipid transport	gi|356510412|ref|XP_003523932.1|/0/PREDICTED: phospholipid-transporting ATPase 1-like [Glycine max]
Glyma04g35560	1647	114	752	7.85382	48.8412	2.63663	Up	3.58e-108	3.5e-106	-	-	-	-	gi|356508673|ref|XP_003523079.1|/4.35549e-163/PREDICTED: probable inactive poly [ADP-ribose] polymerase SRO5-like [Glycine max]
Glyma02g16365	2579	48	316	2.11183	13.1068	2.63375	Up	2.33e-46	8.94e-45	-	GO:0031224//intrinsic to membrane	GO:0015291//secondary active transmembrane transporter activity;GO:0015103//inorganic anion transmembrane transporter activity	GO:0015698//inorganic anion transport	gi|356500174|ref|XP_003518908.1|/0/PREDICTED: sulfate transporter 3.1-like [Glycine max]
Glyma09g29340	1277	7	46	0.621981	3.85327	2.63114	Up	7.35e-08	4.9e-07	-	-	-	-	gi|351724997|ref|NP_001237333.1|/2.20147e-100/uncharacterized protein LOC100500648 precursor [Glycine max]
Glyma18g00830	1081	71	466	7.45251	46.1129	2.62937	Up	1.77e-67	1.02e-65	-	-	-	-	gi|255632673|gb|ACU16688.1|/1.45119e-38/unknown [Glycine max]
Glyma01g29030	3303	53	347	1.82069	11.2378	2.62581	Up	1.38e-50	5.83e-49	K13420|1|8e-54|211|sbi:SORBI_06g028760|LRR receptor-like serine/threonine-protein kinase FLS2 [EC:2.7.11.1]	-	-	-	gi|356494993|ref|XP_003516365.1|/0/PREDICTED: receptor-like protein 12-like [Glycine max]
Glyma13g40340	769	53	347	7.82023	48.2687	2.62581	Up	1.38e-50	5.84e-49	-	-	-	-	gi|356550218|ref|XP_003543485.1|/1.151e-32/PREDICTED: uncharacterized protein LOC100816499 [Glycine max]
Glyma01g37010	1199	68	445	6.43516	39.7011	2.62513	Up	2.12e-64	1.17e-62	-	GO:0044424//intracellular part	GO:0016783//sulfurtransferase activity	GO:0032502//developmental process	gi|356496631|ref|XP_003517169.1|/4.2508e-74/PREDICTED: thiosulfate sulfurtransferase, chloroplastic-like [Glycine max]
Glyma02g04790	2442	13	85	0.604042	3.72336	2.62388	Up	1.91e-13	2.06e-12	K00666|1|0.0|650|sbi:SORBI_10g012080|fatty-acyl-CoA synthase [EC:6.2.1.-];K01904|3|6e-41|167|ppp:PHYPADRAFT_209184|4-coumarate--CoA ligase [EC:6.2.1.12]	GO:0043231//intracellular membrane-bounded organelle	GO:0016405//CoA-ligase activity	-	gi|357517755|ref|XP_003629166.1|/0/2-succinylbenzoate-CoA ligase [Medicago truncatula]
Glyma19g34720	992	57	372	6.51978	40.1138	2.6212	Up	5.15e-54	2.35e-52	K05765|1|2e-68|257|gmx:100819975|cofilin	GO:0044464//cell part	GO:0008092//cytoskeletal protein binding	-	gi|351723549|ref|NP_001236003.1|/4.08608e-69/uncharacterized protein LOC100527688 [Glycine max]
Glyma03g29950	1968	78	508	4.49717	27.6122	2.61822	Up	4.51e-73	2.79e-71	K13261|1|0.0|1028|gmx:100776878|cytochrome P450, family 93, subfamily A, polypeptide 1 (3,9-dihydroxypterocarpan 6a-monooxygenase) [EC:1.14.13.28];K15814|2|8e-126|449|gmx:100037459|beta-amyrin 24-hydroxylase [EC:1.14.99.43];K13257|3|2e-115|414|gmx:606705|cytochrome P450, family 93, subfamily C (2-hydroxyisoflavanone synthase) [EC:1.14.13.86];K05280|5|3e-105|380|mtr:MTR_3g025230|flavonoid 3'-monoo…	GO:0044464//cell part	GO:0004497//monooxygenase activity;GO:0005506//iron ion binding	GO:0008152//metabolic process	gi|359806094|ref|NP_001241186.1|/0/cytochrome P450 93A1 [Glycine max]
Glyma19g44451	1434	18	117	1.42427	8.72768	2.61537	Up	5.98e-18	8.56e-17	K05391|1|3e-114|410|pop:POPTR_552266|cyclic nucleotide gated channel, other eukaryote	GO:0016020//membrane	GO:0005249//voltage-gated potassium channel activity;GO:0005515//protein binding;GO:0005217//intracellular ligand-gated ion channel activity	GO:0070838//divalent metal ion transport	gi|356571234|ref|XP_003553784.1|/3.54514e-150/PREDICTED: cyclic nucleotide-gated ion channel 1-like [Glycine max]
Glyma05g33300	1072	4	26	0.423385	2.59442	2.61537	Up	6.66e-05	0.000294608	-	GO:0016020//membrane	-	-	gi|351727727|ref|NP_001235891.1|/9.5614e-67/uncharacterized protein LOC100305729 [Glycine max]
Glyma12g05200	532	4	26	0.853136	5.22786	2.61537	Up	6.66e-05	0.00029467	-	-	-	-	gi|356521112|ref|XP_003529202.1|/2.58743e-06/PREDICTED: uncharacterized protein LOC100806188 [Glycine max]
Glyma10g22270	477	4	26	0.951506	5.83065	2.61537	Up	6.66e-05	0.000294639	-	-	-	-	gi|351721228|ref|NP_001238482.1|/4.21675e-62/uncharacterized protein LOC100527086 [Glycine max]
Glyma13g33420	2072	10	65	0.547621	3.35572	2.61537	Up	1.51e-10	1.3e-09	K12135|1|1e-08|60.1|ath:AT5G15840|zinc finger protein CONSTANS	-	-	-	gi|356549561|ref|XP_003543161.1|/4.39207e-172/PREDICTED: LOW QUALITY PROTEIN: zinc finger protein CONSTANS-LIKE 16-like [Glycine max]
Glyma13g33920	1345	6	39	0.506173	3.10173	2.61537	Up	8.37e-07	4.88e-06	-	-	-	-	gi|356549602|ref|XP_003543181.1|/1.71875e-175/PREDICTED: uncharacterized protein LOC100306249 isoform 1 [Glycine max]
Glyma15g42680	1874	37	240	2.24028	13.6995	2.61237	Up	2.83e-35	8.01e-34	-	-	-	-	gi|356557136|ref|XP_003546874.1|/0/PREDICTED: transcription factor bHLH128-like [Glycine max]
Glyma02g42960	1803	37	240	2.3285	14.2389	2.61237	Up	2.83e-35	8.01e-34	K09286|1|7e-25|114|aly:ARALYDRAFT_478447|EREBP-like factor	-	-	-	gi|407829657|gb|AFU35562.1|/1.36511e-173/DRE-binding protein 2A;1 [Glycine max]
Glyma02g08835	2510	127	823	5.74116	35.0742	2.611	Up	5.83e-117	6.21e-115	K09286|1|2e-21|103|ath:AT1G43160|EREBP-like factor	-	-	-	gi|356502348|ref|XP_003519981.1|/4.30014e-115/PREDICTED: uncharacterized protein LOC100804843 [Glycine max]
Glyma10g02100	780	13	84	1.89112	11.5199	2.60681	Up	3.22e-13	3.43e-12	-	-	-	-	gi|356535010|ref|XP_003536042.1|/8.59528e-95/PREDICTED: uncharacterized protein LOC100785053 [Glycine max]
Glyma03g40730	1928	89	573	5.23785	31.7914	2.60159	Up	1.23e-81	8.62e-80	-	GO:0043231//intracellular membrane-bounded organelle	GO:0003677//DNA binding;GO:0001071//nucleic acid binding transcription factor activity;GO:0005515//protein binding	GO:0006351//transcription, DNA-dependent	gi|351726040|ref|NP_001237113.1|/0/bZIP transcription factor bZIP105 [Glycine max]
Glyma08g37670	2656	23	148	0.982584	5.96068	2.60083	Up	3.29e-22	5.8e-21	K01662|1|0.0|1020|gmx:100799983|1-deoxy-D-xylulose-5-phosphate synthase [EC:2.2.1.7]	-	GO:0016903//oxidoreductase activity, acting on the aldehyde or oxo group of donors;GO:0016744;GO:0016903//oxidoreductase activity, acting on the aldehyde or oxo group of donors;GO:0016744	GO:0006772//thiamine metabolic process;GO:0006721//terpenoid metabolic process;GO:0006772//thiamine metabolic process;GO:0006721//terpenoid metabolic process	gi|356523939|ref|XP_003530591.1|/0/PREDICTED: probable 1-deoxy-D-xylulose-5-phosphate synthase, chloroplastic-like [Glycine max]
Glyma13g33690	1882	85	545	5.12471	30.977	2.59566	Up	1.55e-77	1.02e-75	K15638|1|2e-122|438|ath:AT1G17060|cytochrome P450, family 72, subfamily C, polypeptide 1;K15639|3|3e-115|414|ath:AT2G26710|cytochrome P450, family 734, subfamily A, polypeptide 1 (PHYB activation tagged suppressor 1) [EC:1.14.-.-];K10717|5|3e-88|324|gmx:100812567|cytokinin trans-hydroxylase	-	-	-	gi|356549582|ref|XP_003543171.1|/0/PREDICTED: secologanin synthase-like [Glycine max]
Glyma13g09550	1147	10	64	0.989251	5.96869	2.59301	Up	2.55e-10	2.17e-09	K13448|1|6e-37|153|rcu:RCOM_0561520|calcium-binding protein CML	-	GO:0005488//binding	-	gi|356547218|ref|XP_003542013.1|/2.19571e-72/PREDICTED: probable calcium-binding protein CML44-like [Glycine max]
Glyma12g25950	1112	5	32	0.510194	3.07828	2.59301	Up	9.65e-06	4.89e-05	K03809|1|6e-92|335|gmx:100783867|Trp repressor binding protein	-	GO:0000166//nucleotide binding;GO:0003824//catalytic activity;GO:0000166//nucleotide binding;GO:0003824//catalytic activity	-	gi|356543333|ref|XP_003540116.1|/1.52276e-113/PREDICTED: flavoprotein wrbA-like [Glycine max]
Glyma20g28346	2352	145	928	6.99521	42.2059	2.59301	Up	1.19e-130	1.46e-128	K00276|1|5e-68|257|cme:CMT003C|primary-amine oxidase [EC:1.4.3.21]	-	GO:0046914//transition metal ion binding;GO:0016641//oxidoreductase activity, acting on the CH-NH2 group of donors, oxygen as acceptor;GO:0048037//cofactor binding	GO:0006807//nitrogen compound metabolic process	gi|356574404|ref|XP_003555338.1|/0/PREDICTED: primary amine oxidase-like [Glycine max]
Glyma13g18400	844	5	32	0.672198	4.05574	2.59301	Up	9.65e-06	4.89e-05	K09286|1|7e-18|89.4|ath:AT4G17490|EREBP-like factor	-	-	-	gi|351721044|ref|NP_001238476.1|/7.07312e-69/uncharacterized protein LOC100500462 [Glycine max]
Glyma01g03710	1814	5	32	0.312754	1.88701	2.59301	Up	9.65e-06	4.89e-05	K11866|1|8e-111|399|mtr:MTR_5g034240|STAM-binding protein [EC:3.1.2.15]	GO:0009536//plastid;GO:0009536//plastid	-	GO:0019941//modification-dependent protein catabolic process;GO:0019941//modification-dependent protein catabolic process	gi|356497755|ref|XP_003517724.1|/1.8213e-169/PREDICTED: AMSH-like ubiquitin thiolesterase 2-like [Glycine max]
Glyma02g16710	1837	160	1020	9.88281	59.3955	2.58736	Up	4.44e-143	6.09e-141	K00924|1|4e-13|75.1|ath:AT5G22850|[EC:2.7.1.-]	-	GO:0004175//endopeptidase activity	GO:0019538//protein metabolic process	gi|356500210|ref|XP_003518926.1|/0/PREDICTED: basic 7S globulin-like [Glycine max]
Glyma03g26640	1850	37	235	2.26934	13.5881	2.582	Up	3.83e-34	1.05e-32	K07088|1|9e-100|362|pop:POPTR_853491|	-	-	-	gi|356503266|ref|XP_003520432.1|/0/PREDICTED: uncharacterized protein LOC100797947 [Glycine max]
Glyma05g28110	879	6	38	0.774519	4.62442	2.5779	Up	1.42e-06	8.04e-06	-	GO:0044464//cell part	-	-	gi|356525176|ref|XP_003531203.1|/3.43763e-13/PREDICTED: uncharacterized protein LOC100777861 [Glycine max]
Glyma05g26660	1912	21	133	1.24624	7.44091	2.5779	Up	6.44e-20	1.01e-18	K01580|1|0.0|955|gmx:100812201|glutamate decarboxylase [EC:4.1.1.15]	-	GO:0016831//carboxy-lyase activity;GO:0048037//cofactor binding	GO:0009064//glutamine family amino acid metabolic process	gi|359807606|ref|NP_001241161.1|/0/uncharacterized protein LOC100812201 [Glycine max]
Glyma14g08910	1610	36	228	2.53715	15.1486	2.5779	Up	4.09e-33	1.08e-31	-	-	GO:0003824//catalytic activity	GO:0044238//primary metabolic process	gi|356552190|ref|XP_003544452.1|/0/PREDICTED: patatin group A-3-like [Glycine max]
Glyma06g41700	3305	16	101	0.549311	3.26898	2.57315	Up	2.01e-15	2.47e-14	K02892|1|1e-11|71.2|gmx:3989254|large subunit ribosomal protein L23;K13457|3|1e-10|67.8|pop:POPTR_755797|disease resistance protein RPM1	GO:0044425//membrane part;GO:0044425//membrane part	GO:0004872//receptor activity;GO:0032559;GO:0004872//receptor activity;GO:0032559	GO:0006952//defense response;GO:0012501//programmed cell death;GO:0023052//signaling;GO:0006952//defense response;GO:0012501//programmed cell death;GO:0023052//signaling	gi|351722777|ref|NP_001235720.1|/0/resistance protein KR3 [Glycine max]
Glyma11g36670	2066	20	126	1.09842	6.52383	2.57029	Up	6.95e-19	1.04e-17	-	-	GO:0046914//transition metal ion binding	GO:0000302//response to reactive oxygen species;GO:0006790//sulfur compound metabolic process;GO:0010269//response to selenium ion	gi|356540103|ref|XP_003538530.1|/0/PREDICTED: selenium-binding protein 1-like [Glycine max]
Glyma15g04090	1433	14	88	1.10854	6.56899	2.56701	Up	1.41e-13	1.54e-12	K14709|1|0.0|652|gmx:100788541|solute carrier family 39 (zinc transporter), member 1/2/3	GO:0031410//cytoplasmic vesicle	GO:0016491//oxidoreductase activity;GO:0008324//cation transmembrane transporter activity	GO:0006812//cation transport	gi|356557891|ref|XP_003547243.1|/0/PREDICTED: zinc transporter 1-like [Glycine max]
Glyma01g45200	1722	131	823	8.63193	51.1245	2.56626	Up	9.57e-115	9.95e-113	-	-	-	-	gi|356497484|ref|XP_003517590.1|/0/PREDICTED: uncharacterized protein LOC100816033 [Glycine max]
Glyma17g11590	2487	233	1459	10.6304	62.754	2.56151	Up	1.4e-201	2.98e-199	K13420|1|3e-09|62.4|rcu:RCOM_0633880|LRR receptor-like serine/threonine-protein kinase FLS2 [EC:2.7.11.1];K14515|2|2e-08|60.1|ath:AT2G25490|EIN3-binding F-box protein;K00924|3|3e-08|59.3|aly:ARALYDRAFT_476729|[EC:2.7.1.-]	-	-	-	gi|356562920|ref|XP_003549716.1|/0/PREDICTED: F-box/LRR-repeat protein 14-like [Glycine max]
Glyma19g31080	889	23	144	2.93559	17.327	2.5613	Up	2.64e-21	4.47e-20	-	-	-	-	gi|356571935|ref|XP_003554126.1|/2.45259e-67/PREDICTED: uncharacterized protein LOC100808231 [Glycine max]
Glyma06g19290	3703	4	25	0.122568	0.722185	2.55879	Up	0.000113376	0.000480007	K13862|1|8e-18|91.7|ota:Ot04g03190|solute carrier family 4 (sodium borate transporter), member 11	GO:0031224//intrinsic to membrane;GO:0031224//intrinsic to membrane	GO:0015301//anion:anion antiporter activity;GO:0015301//anion:anion antiporter activity	GO:0006811//ion transport;GO:0006811//ion transport	gi|356516668|ref|XP_003527015.1|/0/PREDICTED: probable boron transporter 2-like [Glycine max]
Glyma08g37680	2572	4	25	0.176465	1.03976	2.55879	Up	0.000113376	0.000480248	K01662|1|0.0|1388|gmx:100799983|1-deoxy-D-xylulose-5-phosphate synthase [EC:2.2.1.7]	GO:0043231//intracellular membrane-bounded organelle;GO:0043231//intracellular membrane-bounded organelle	GO:0016903//oxidoreductase activity, acting on the aldehyde or oxo group of donors;GO:0016744;GO:0016903//oxidoreductase activity, acting on the aldehyde or oxo group of donors;GO:0016744	GO:0006772//thiamine metabolic process;GO:0006721//terpenoid metabolic process;GO:0006772//thiamine metabolic process;GO:0006721//terpenoid metabolic process	gi|356523941|ref|XP_003530592.1|/0/PREDICTED: probable 1-deoxy-D-xylulose-5-phosphate synthase, chloroplastic-like [Glycine max]
Glyma08g22321	2346	4	25	0.193465	1.13992	2.55879	Up	0.000113376	0.000480103	K15078|1|4e-101|367|vvi:100250139|structure-specific endonuclease subunit SLX1 [EC:3.6.1.-];K15271|4|5e-86|317|rcu:RCOM_1095670|ATP-dependent DNA helicase HFM1/MER3 [EC:3.6.4.12]	GO:0009536//plastid	-	GO:0009314//response to radiation;GO:0009657//plastid organization	gi|356522365|ref|XP_003529817.1|/0/PREDICTED: pentatricopeptide repeat-containing protein At1g15510, chloroplastic-like [Glycine max]
Glyma12g21030	2782	4	25	0.163145	0.961269	2.55879	Up	0.000113376	0.000480151	K04733|1|6e-53|146|smo:SELMODRAFT_33807|interleukin-1 receptor-associated kinase 4 [EC:2.7.11.1]	-	-	-	gi|356545315|ref|XP_003541089.1|/0/PREDICTED: uncharacterized protein LOC100782811 [Glycine max]
Glyma14g09420	931	4	25	0.487506	2.87245	2.55879	Up	0.000113376	0.000480055	K01376|1|3e-59|226|ath:AT5G43060|[EC:3.4.22.-]	-	GO:0008233//peptidase activity	-	gi|255635645|gb|ACU18172.1|/2.00506e-131/unknown [Glycine max]
Glyma13g30720	999	4	25	0.454323	2.67693	2.55879	Up	0.000113376	0.000480296	K14516|1|7e-22|102|rcu:RCOM_1007740|ethylene-responsive transcription factor 1	-	-	-	gi|356546613|ref|XP_003541719.1|/2.83092e-102/PREDICTED: pathogenesis-related genes transcriptional activator PTI5-like [Glycine max]
Glyma17g34180	2049	4	25	0.221507	1.30515	2.55879	Up	0.000113376	0.000480199	K04733|1|3e-51|201|smo:SELMODRAFT_159261|interleukin-1 receptor-associated kinase 4 [EC:2.7.11.1];K13417|3|6e-47|187|ath:AT2G13790|somatic embryogenesis receptor kinase 4 [EC:2.7.10.1 2.7.11.1];K13416|5|4e-46|184|rcu:RCOM_1534760|brassinosteroid insensitive 1-associated receptor kinase 1 [EC:2.7.10.1 2.7.11.1]	-	GO:0004672//protein kinase activity;GO:0000166//nucleotide binding	-	gi|356554122|ref|XP_003545398.1|/0/PREDICTED: L-type lectin-domain containing receptor kinase IX.1-like [Glycine max]
Glyma20g27790	2947	18	112	0.693046	4.06537	2.55236	Up	8.12e-17	1.08e-15	K04733|1|1e-55|216|smo:SELMODRAFT_230241|interleukin-1 receptor-associated kinase 4 [EC:2.7.11.1];K00924|3|6e-53|207|osa:4333912|[EC:2.7.1.-];K13430|5|5e-51|201|vvi:100254113|serine/threonine-protein kinase PBS1 [EC:2.7.11.1]	-	GO:0016740//transferase activity	-	gi|356574384|ref|XP_003555328.1|/0/PREDICTED: cysteine-rich receptor-like protein kinase 10-like [Glycine max]
Glyma15g08300	1406	333	2071	26.8738	157.564	2.55167	Up	4.34e-284	1.46e-281	-	-	-	-	gi|359806444|ref|NP_001241246.1|/7.73022e-33/uncharacterized protein LOC100799417 [Glycine max]
Glyma13g44130	1438	19	118	1.49922	8.77779	2.54965	Up	1.26e-17	1.77e-16	-	GO:0009570//chloroplast stroma	-	-	gi|351720748|ref|NP_001235907.1|/1.05137e-93/uncharacterized protein LOC100305986 [Glycine max]
Glyma06g03091	2100	10	62	0.540319	3.15816	2.5472	Up	7.26e-10	5.93e-09	-	-	GO:0043169//cation binding;GO:0016791//phosphatase activity;GO:0043169//cation binding;GO:0016791//phosphatase activity;GO:0043169//cation binding;GO:0016791//phosphatase activity	-	gi|358248816|ref|NP_001239689.1|/0/uncharacterized protein LOC100794124 [Glycine max]
Glyma20g29470	2172	6	37	0.313445	1.82223	2.53942	Up	2.4e-06	1.32e-05	K03327|1|0.0|1010|gmx:100777255|multidrug resistance protein, MATE family	GO:0044464//cell part	GO:0015291//secondary active transmembrane transporter activity	GO:0015893//drug transport	gi|356574471|ref|XP_003555370.1|/0/PREDICTED: multidrug and toxin extrusion protein 1-like [Glycine max]
Glyma04g05550	1776	43	265	2.74723	15.9612	2.53852	Up	1.31e-37	3.95e-36	K06966|1|3e-105|380|gmx:100306704|	GO:0043231//intracellular membrane-bounded organelle;GO:0044444//cytoplasmic part;GO:0043231//intracellular membrane-bounded organelle;GO:0044444//cytoplasmic part	GO:0003824//catalytic activity;GO:0003824//catalytic activity	-	gi|356514647|ref|XP_003526016.1|/1.3658e-106/PREDICTED: LOW QUALITY PROTEIN: cytokinin riboside 5'-monophosphate phosphoribohydrolase LOG8-like [Glycine max]
Glyma04g37140	1236	25	154	2.29505	13.328	2.53786	Up	1.81e-22	3.23e-21	-	GO:0005618//cell wall	GO:0016772//transferase activity, transferring phosphorus-containing groups	GO:0006796//phosphate-containing compound metabolic process	gi|356508802|ref|XP_003523143.1|/0/PREDICTED: SNF1-related protein kinase regulatory subunit gamma-1-like [Glycine max]
Glyma01g06150	1436	34	209	2.68655	15.5688	2.53483	Up	6.19e-30	1.47e-28	-	-	GO:0003676//nucleic acid binding	-	gi|351725980|ref|NP_001236855.1|/1.75129e-165/NAC domain protein NAC1 [Glycine max]
Glyma16g33800	1049	7	43	0.757168	4.38485	2.53384	Up	3.56e-07	2.18e-06	-	-	-	-	gi|351725233|ref|NP_001237597.1|/2.02787e-114/uncharacterized protein LOC100527288 precursor [Glycine max]
Glyma07g31690	1335	362	2217	30.7678	177.642	2.52948	Up	5.51e-301	2.01e-298	-	-	-	-	gi|356521370|ref|XP_003529329.1|/2.23924e-151/PREDICTED: uncharacterized protein LOC100783925 [Glycine max]
Glyma04g05390	1329	9	55	0.7684	4.4269	2.52637	Up	8.05e-09	5.93e-08	-	-	GO:0005488//binding;GO:0005488//binding	-	gi|356509817|ref|XP_003523642.1|/7.05678e-73/PREDICTED: uncharacterized protein LOC100795143 [Glycine max]
Glyma09g07160	1618	30	183	2.10384	12.0986	2.52374	Up	2.86e-26	5.95e-25	-	-	-	-	gi|356530372|ref|XP_003533756.1|/7.85725e-125/PREDICTED: uncharacterized protein LOC100781094 [Glycine max]
Glyma06g01540	1522	10	61	0.745513	4.28724	2.52374	Up	1.22e-09	9.76e-09	-	-	-	-	gi|351723675|ref|NP_001238055.1|/2.58752e-130/uncharacterized protein LOC100527571 precursor [Glycine max]
Glyma14g35720	1455	197	1200	15.3629	88.2227	2.5217	Up	3.16e-163	5.13e-161	-	-	-	-	gi|351727977|ref|NP_001237691.1|/1.63758e-110/uncharacterized protein LOC100500670 [Glycine max]
Glyma11g09120	3905	241	1466	7.0027	40.1583	2.51971	Up	8.18e-199	1.69e-196	K08518|1|2e-92|339|smo:SELMODRAFT_449132|syntaxin-binding protein 5	-	-	-	gi|356538385|ref|XP_003537684.1|/0/PREDICTED: uncharacterized protein LOC100782049 [Glycine max]
Glyma18g53480	1695	25	152	1.67356	9.5926	2.519	Up	5.08e-22	8.88e-21	K03453|1|1e-11|69.7|vcn:VOLCADRAFT_102664|bile acid:Na+ symporter, BASS family	-	-	-	gi|356567284|ref|XP_003551851.1|/0/PREDICTED: uncharacterized protein LOC100818353 [Glycine max]
Glyma19g39990	2000	39	237	2.21261	12.676	2.51827	Up	1.66e-33	4.45e-32	K01051|1|0.0|1086|gmx:100800971|pectinesterase [EC:3.1.1.11]	GO:0030312//external encapsulating structure	GO:0030234//enzyme regulator activity;GO:0004091//carboxylesterase activity	GO:0071555//cell wall organization	gi|356572750|ref|XP_003554529.1|/0/PREDICTED: probable pectinesterase/pectinesterase inhibitor 41-like [Glycine max]
Glyma13g27060	1682	106	644	7.15072	40.9564	2.51793	Up	2.81e-88	2.14e-86	K00485|1|7e-130|462|ath:AT1G12200|dimethylaniline monooxygenase (N-oxide forming) [EC:1.14.13.8];K11816|5|4e-15|81.3|mtr:MTR_3g109520|YUCCA family monooxygenase [EC:1.14.13.-]	-	GO:0016491//oxidoreductase activity	-	gi|356548911|ref|XP_003542842.1|/0/PREDICTED: flavin-containing monooxygenase FMO GS-OX-like 3-like [Glycine max]
Glyma09g03690	1629	86	522	5.99028	34.2777	2.51657	Up	7.8e-72	4.76e-70	K09422|1|1e-88|325|pop:POPTR_564352|myb proto-oncogene protein, plant	-	-	-	gi|356529079|ref|XP_003533124.1|/2.78908e-154/PREDICTED: uncharacterized protein LOC100805341 [Glycine max]
Glyma06g10830	3292	20	121	0.68935	3.93177	2.51187	Up	9.23e-18	1.31e-16	K12118|1|0.0|1159|pop:POPTR_830225|cryptochrome 1	-	GO:0016830//carbon-carbon lyase activity;GO:0016830//carbon-carbon lyase activity;GO:0016830//carbon-carbon lyase activity;GO:0016830//carbon-carbon lyase activity;GO:0016830//carbon-carbon lyase activity;GO:0016830//carbon-carbon lyase activity	GO:0006259//DNA metabolic process;GO:0006259//DNA metabolic process;GO:0006259//DNA metabolic process;GO:0006259//DNA metabolic process;GO:0006259//DNA metabolic process;GO:0006259//DNA metabolic process	gi|359806517|ref|NP_001241002.1|/0/cryptochrome-1-like [Glycine max]
Glyma08g40840	1656	5	30	0.342594	1.93786	2.4999	Up	2.76e-05	0.000130332	K11422|1|1e-07|56.6|smo:SELMODRAFT_438147|histone-lysine N-methyltransferase SETD1 [EC:2.1.1.43];K09250|2|3e-07|55.5|pop:POPTR_206205|cellular nucleic acid-binding protein	-	GO:0046872//metal ion binding;GO:0005515//protein binding	-	gi|356524134|ref|XP_003530687.1|/0/PREDICTED: uncharacterized protein LOC100800156 [Glycine max]
Glyma05g28610	1691	10	60	0.671006	3.79551	2.4999	Up	2.05e-09	1.6e-08	K00660|1|0.0|754|gmx:732575|chalcone synthase [EC:2.3.1.74]	-	GO:0016747//transferase activity, transferring acyl groups other than amino-acyl groups;GO:0016747//transferase activity, transferring acyl groups other than amino-acyl groups	GO:0009699//phenylpropanoid biosynthetic process;GO:0009699//phenylpropanoid biosynthetic process	gi|18530|emb|CAA46590.1|/0/naregenin-chalcone synthase [Glycine max]
Glyma03g31620	606	5	30	0.936197	5.29555	2.4999	Up	2.76e-05	0.000130318	-	-	-	-	gi|356503578|ref|XP_003520584.1|/1.44147e-52/PREDICTED: PRA1 family protein F2-like [Glycine max]
Glyma05g08400	718	5	30	0.790161	4.4695	2.4999	Up	2.76e-05	0.000130362	-	-	-	-	gi|356511652|ref|XP_003524537.1|/1.27931e-38/PREDICTED: early nodulin-93-like [Glycine max]
Glyma13g37980	3470	50	300	1.63497	9.24813	2.4999	Up	1.15e-41	3.91e-40	K04733|1|2e-59|229|smo:SELMODRAFT_159261|interleukin-1 receptor-associated kinase 4 [EC:2.7.11.1];K13430|4|2e-56|219|zma:100283091|serine/threonine-protein kinase PBS1 [EC:2.7.11.1]	-	GO:0016772//transferase activity, transferring phosphorus-containing groups	-	gi|356547043|ref|XP_003541927.1|/0/PREDICTED: G-type lectin S-receptor-like serine/threonine-protein kinase At4g03230-like [Glycine max]
Glyma09g07560	1750	5	30	0.324192	1.83377	2.4999	Up	2.76e-05	0.000130347	K07761|1|3e-39|161|ath:AT1G59970|gelatinase A [EC:3.4.24.24]	-	GO:0008233//peptidase activity	-	gi|356532736|ref|XP_003534927.1|/0/PREDICTED: metalloendoproteinase 1-like [Glycine max]
Glyma04g00600	2975	35	210	1.33491	7.55083	2.4999	Up	1.27e-29	2.98e-28	-	GO:0043231//intracellular membrane-bounded organelle	-	GO:0009628//response to abiotic stimulus;GO:0009628//response to abiotic stimulus	gi|356507923|ref|XP_003522712.1|/0/PREDICTED: uncharacterized protein LOC100813607 [Glycine max]
Glyma16g00291	1942	21	125	1.22699	6.8853	2.4884	Up	4.01e-18	5.77e-17	-	-	-	-	gi|356560121|ref|XP_003548344.1|/0/PREDICTED: uncharacterized protein LOC100797710 [Glycine max]
Glyma02g04420	3325	20	119	0.682509	3.8284	2.48782	Up	2.58e-17	3.55e-16	-	-	GO:0005488//binding	-	gi|356502229|ref|XP_003519922.1|/1.45114e-97/PREDICTED: uncharacterized protein LOC100815157 [Glycine max]
Glyma12g12870	1529	111	660	8.23731	46.1741	2.48684	Up	3.59e-89	2.77e-87	-	-	-	-	gi|356544958|ref|XP_003540913.1|/2.41778e-152/PREDICTED: uncharacterized protein LOC100815222 [Glycine max]
Glyma11g27820	1652	74	440	5.08266	28.4908	2.48684	Up	5.21e-60	2.65e-58	K11228|1|3e-40|164|ota:Ot13g01170|mitogen-activated protein kinase kinase kinase [EC:2.7.11.1];K13414|2|4e-34|144|sbi:SORBI_01g040360|mitogen-activated protein kinase kinase kinase 1, plant [EC:2.7.11.25]	-	GO:0016301//kinase activity	-	gi|356541770|ref|XP_003539346.1|/0/PREDICTED: protein kinase byr2-like [Glycine max]
Glyma03g33763	1383	70	416	5.74309	32.1761	2.48609	Up	8.31e-57	4e-55	-	-	-	-	gi|356505216|ref|XP_003521388.1|/0/PREDICTED: uncharacterized protein LOC100783651 [Glycine max]
Glyma13g01690	1816	85	504	5.31096	29.6877	2.48282	Up	2.26e-68	1.32e-66	K13030|1|4e-109|393|sbi:SORBI_01g001220|cyanohydrin beta-glucosyltransferase [EC:2.4.1.85];K13068|2|2e-65|248|aly:ARALYDRAFT_479675|sinapate 1-glucosyltransferase [EC:2.4.1.120];K13228|4|4e-64|244|zma:100274317|UDP-glucosyltransferase BX9 [EC:2.4.1.202];K13691|5|7e-64|243|gmx:100787483|pathogen-inducible salicylic acid glucosyltransferase [EC:2.4.1.-]	-	GO:0035251//UDP-glucosyltransferase activity	-	gi|356547881|ref|XP_003542333.1|/0/PREDICTED: UDP-glycosyltransferase 85A2-like [Glycine max]
Glyma08g10220	777	14	83	2.04445	11.4267	2.48262	Up	1.88e-12	1.89e-11	K13464|1|5e-07|53.1|pop:POPTR_548076|jasmonate ZIM domain-containing protein	-	-	-	gi|351727797|ref|NP_001237173.1|/6.32587e-66/uncharacterized protein LOC100305565 [Glycine max]
Glyma11g06491	285	14	83	5.57382	31.1527	2.48262	Up	1.88e-12	1.89e-11	K00826|1|3e-13|71.2|rcu:RCOM_1585330|branched-chain amino acid aminotransferase [EC:2.6.1.42]	-	GO:0004084//branched-chain-amino-acid transaminase activity	GO:0008152//metabolic process	gi|357483137|ref|XP_003611855.1|/1.20512e-19/hypothetical protein MTR_5g018610 [Medicago truncatula]
Glyma11g08260	1035	120	711	13.1556	73.4838	2.48175	Up	1.05e-95	8.89e-94	-	GO:0044424//intracellular part	GO:0016783//sulfurtransferase activity	GO:0032502//developmental process	gi|358248854|ref|NP_001240207.1|/2.4672e-80/uncharacterized protein LOC100803436 precursor [Glycine max]
Glyma13g07910	3064	123	728	4.55498	25.4159	2.48021	Up	6.99e-98	6.02e-96	K12843|1|1e-44|180|vvi:100248403|U4/U6 small nuclear ribonucleoprotein PRP3;K05681|2|2e-43|176|cme:CMS467C|ATP-binding cassette, subfamily G (WHITE), member 2	-	GO:0017111//nucleoside-triphosphatase activity;GO:0000166//nucleotide binding;GO:0017111//nucleoside-triphosphatase activity;GO:0000166//nucleotide binding	-	gi|356546014|ref|XP_003541427.1|/0/PREDICTED: ABC transporter G family member 11-like [Glycine max]
Glyma15g03271	2382	12	71	0.571622	3.18844	2.47972	Up	7.97e-11	7.05e-10	-	GO:0044464//cell part	-	-	gi|356557355|ref|XP_003546982.1|/0/PREDICTED: uncharacterized protein LOC100805495 [Glycine max]
Glyma02g05880	1472	12	71	0.925003	5.15956	2.47972	Up	7.97e-11	7.05e-10	-	-	GO:0004713//protein tyrosine kinase activity;GO:0016803	-	gi|356502960|ref|XP_003520282.1|/0/PREDICTED: epoxide hydrolase 2-like [Glycine max]
Glyma14g08801	2934	59	349	2.28172	12.7241	2.47937	Up	8.97e-48	3.54e-46	K13414|1|8e-36|150|sbi:SORBI_01g040360|mitogen-activated protein kinase kinase kinase 1, plant [EC:2.7.11.25];K11228|2|1e-35|150|ota:Ot13g01170|mitogen-activated protein kinase kinase kinase [EC:2.7.11.1]	-	-	-	gi|356553923|ref|XP_003545300.1|/0/PREDICTED: MAP kinase kinase kinase mkh1-like [Glycine max]
Glyma09g01600	1574	481	2843	34.6745	193.212	2.47824	Up	0	0	-	-	-	-	gi|532703|gb|AAA65012.1|/1.69454e-47/unknown, partial [Glycine max]
Glyma04g04270	1689	67	396	4.50106	25.08	2.4782	Up	5.81e-54	2.66e-52	K13065|1|3e-26|118|ath:AT5G48930|shikimate O-hydroxycinnamoyltransferase [EC:2.3.1.133];K15400|4|8e-23|107|pop:POPTR_797957|omega-hydroxypalmitate O-feruloyl transferase [EC:2.3.1.188]	-	-	-	gi|83853811|gb|ABC47844.1|/0/N-hydroxycinnamoyl/benzoyltransferase 2 [Glycine max]
Glyma06g09290	5894	10	59	0.192513	1.07079	2.47565	Up	3.43e-09	2.62e-08	K00924|1|0.0|962|ath:AT5G25930|[EC:2.7.1.-]	-	GO:0004672//protein kinase activity	-	gi|356518372|ref|XP_003527853.1|/0/PREDICTED: receptor-like protein kinase HSL1-like [Glycine max]
Glyma11g09250	2358	9	53	0.43308	2.40433	2.47293	Up	2.27e-08	1.59e-07	K07088|1|0.0|697|gmx:100785791|	GO:0044464//cell part;GO:0044464//cell part	-	GO:0060918//auxin transport;GO:0060918//auxin transport	gi|356538399|ref|XP_003537691.1|/0/PREDICTED: uncharacterized transporter YBR287W-like [Glycine max]
Glyma05g17470	4033	63	371	1.77248	9.84029	2.47293	Up	1.55e-50	6.55e-49	K13459|1|1e-17|90.5|vvi:100254298|disease resistance protein RPS2;K03013|3|4e-13|75.9|vvi:100258335|DNA-directed RNA polymerases I, II, and III subunit RPABC1	-	-	-	gi|356511863|ref|XP_003524641.1|/0/PREDICTED: probable disease resistance protein At5g66900-like [Glycine max]
Glyma15g15680	1015	32	188	3.57729	19.8132	2.46952	Up	2.53e-26	5.27e-25	-	-	-	GO:0050896//response to stimulus	gi|351722332|ref|NP_001238264.1|/1.77958e-75/uncharacterized protein LOC100306656 [Glycine max]
Glyma02g10020	2223	142	833	7.24801	40.0837	2.46736	Up	4.39e-111	4.42e-109	K03262|1|0.0|699|gmx:100778073|translation initiation factor 5	-	GO:0000166//nucleotide binding	GO:0006412//translation	gi|356499628|ref|XP_003518639.1|/0/PREDICTED: eukaryotic translation initiation factor 5-like [Glycine max]
Glyma01g26750	2197	7	41	0.361525	1.99626	2.46513	Up	1.01e-06	5.81e-06	K00423|1|6e-50|197|rcu:RCOM_0657480|L-ascorbate oxidase [EC:1.10.3.3]	-	GO:0046872//metal ion binding;GO:0016682//oxidoreductase activity, acting on diphenols and related substances as donors, oxygen as acceptor;GO:0046872//metal ion binding;GO:0016682//oxidoreductase activity, acting on diphenols and related substances as donors, oxygen as acceptor	GO:0008152//metabolic process;GO:0008152//metabolic process	gi|356496126|ref|XP_003516921.1|/0/PREDICTED: laccase-7-like [Glycine max]
Glyma17g07220	1916	105	615	6.21818	34.3354	2.46513	Up	2.19e-82	1.56e-80	K08235|1|8e-122|436|vvi:100252949|xyloglucan:xyloglucosyl transferase [EC:2.4.1.207];K14504|2|5e-121|433|vvi:100256520|xyloglucan:xyloglucosyl transferase TCH4 [EC:2.4.1.207]	GO:0005576//extracellular region;GO:0030312//external encapsulating structure	GO:0016798//hydrolase activity, acting on glycosyl bonds;GO:0016758//transferase activity, transferring hexosyl groups	GO:0044042//glucan metabolic process	gi|363807986|ref|NP_001241948.1|/8.11631e-164/uncharacterized protein LOC100800017 precursor [Glycine max]
Glyma08g22900	2347	86	503	4.15772	22.9254	2.46308	Up	1.25e-67	7.25e-66	K14515|1|1e-06|53.1|ppp:PHYPADRAFT_199083|EIN3-binding F-box protein	-	-	-	gi|356519276|ref|XP_003528299.1|/0/PREDICTED: F-box/LRR-repeat protein 14-like isoform 1 [Glycine max]
Glyma09g32890	1856	6	35	0.366812	2.01722	2.45925	Up	6.8e-06	3.52e-05	K15406|1|2e-111|401|aly:ARALYDRAFT_330267|wax-ester synthase / diacylglycerol O-acyltransferase [EC:2.3.1.75 2.3.1.20]	-	-	-	gi|356531329|ref|XP_003534230.1|/0/PREDICTED: O-acyltransferase WSD1-like [Glycine max]
Glyma06g05450	1219	74	431	6.88807	37.8212	2.45702	Up	5.04e-58	2.48e-56	-	-	GO:0005488//binding;GO:0005488//binding	-	gi|356518157|ref|XP_003527748.1|/4.06384e-95/PREDICTED: uncharacterized protein LOC100806176 [Glycine max]
Glyma16g04740	1835	356	2071	22.0132	120.728	2.45531	Up	7.38e-272	2.31e-269	-	-	GO:0003676//nucleic acid binding	-	gi|351723853|ref|NP_001238061.1|/0/NAC domain protein [Glycine max]
Glyma01g42661	1386	32	186	2.61973	14.3553	2.45409	Up	6.98e-26	1.44e-24	-	-	-	-	gi|357481689|ref|XP_003611130.1|/0/Pathogenesis-related thaumatin-like protein [Medicago truncatula]
Glyma19g44430	2890	21	122	0.824501	4.51569	2.45335	Up	1.85e-17	2.57e-16	K05391|1|0.0|912|rcu:RCOM_1579800|cyclic nucleotide gated channel, other eukaryote	GO:0016020//membrane	GO:0005249//voltage-gated potassium channel activity;GO:0005515//protein binding;GO:0005217//intracellular ligand-gated ion channel activity;GO:0000166//nucleotide binding	GO:0070838//divalent metal ion transport	gi|356571234|ref|XP_003553784.1|/0/PREDICTED: cyclic nucleotide-gated ion channel 1-like [Glycine max]
Glyma10g27860	2098	15	87	0.811252	4.43584	2.45099	Up	8.04e-13	8.31e-12	K13424|1|1e-22|106|pop:POPTR_663578|WRKY transcription factor 33	-	-	-	gi|356501835|ref|XP_003519729.1|/0/PREDICTED: probable WRKY transcription factor 42-like [Glycine max]
Glyma04g33410	2283	19	110	0.944316	5.15405	2.44837	Up	7.67e-16	9.68e-15	-	-	-	-	gi|356508547|ref|XP_003523017.1|/0/PREDICTED: dof zinc finger protein DOF3.3-like [Glycine max]
Glyma13g16950	1450	56	324	4.38218	23.9023	2.44743	Up	7.95e-44	2.85e-42	K05894|1|6e-154|542|ath:AT2G06050|12-oxophytodienoic acid reductase [EC:1.3.1.42]	GO:0042579//microbody	GO:0016628//oxidoreductase activity, acting on the CH-CH group of donors, NAD or NADP as acceptor;GO:0000166//nucleotide binding	GO:0006633//fatty acid biosynthetic process	gi|356547931|ref|XP_003542358.1|/0/PREDICTED: 12-oxophytodienoate reductase 3-like [Glycine max]
Glyma20g28411	2953	35	202	1.34485	7.31729	2.44386	Up	7.45e-28	1.65e-26	K12132|1|0.0|793|pop:POPTR_1096507|serine/threonine-protein kinase WNK1 [EC:2.7.11.1]	-	GO:0004674//protein serine/threonine kinase activity;GO:0032559;GO:0004674//protein serine/threonine kinase activity;GO:0032559	GO:0006464//cellular protein modification process;GO:0006464//cellular protein modification process	gi|356575845|ref|XP_003556047.1|/0/PREDICTED: serine/threonine-protein kinase WNK1-like [Glycine max]
Glyma01g00730	1373	83	479	6.85926	37.3188	2.44378	Up	6.58e-64	3.58e-62	K00588|1|8e-72|269|aly:ARALYDRAFT_912997|caffeoyl-CoA O-methyltransferase [EC:2.1.1.104]	-	GO:0008171//O-methyltransferase activity;GO:0008171//O-methyltransferase activity;GO:0008171//O-methyltransferase activity;GO:0008171//O-methyltransferase activity	GO:0006730//one-carbon metabolic process;GO:0006730//one-carbon metabolic process;GO:0006730//one-carbon metabolic process	gi|356498192|ref|XP_003517937.1|/3.17026e-116/PREDICTED: probable caffeoyl-CoA O-methyltransferase At4g26220-like isoform 1 [Glycine max]
Glyma11g25860	1722	49	282	3.22874	17.5177	2.43978	Up	3.25e-38	1e-36	-	-	-	-	gi|356510444|ref|XP_003523948.1|/0/PREDICTED: uncharacterized protein LOC100785636 [Glycine max]
Glyma10g44160	1346	32	184	2.69758	14.623	2.4385	Up	1.92e-25	3.88e-24	-	-	GO:0046914//transition metal ion binding;GO:0001071//nucleic acid binding transcription factor activity	GO:0006351//transcription, DNA-dependent	gi|356536552|ref|XP_003536801.1|/9.78231e-163/PREDICTED: uncharacterized protein LOC100788426 [Glycine max]
Glyma04g39510	1285	8	46	0.70641	3.82928	2.4385	Up	2.52e-07	1.57e-06	K09286|1|3e-20|97.8|ath:AT1G43160|EREBP-like factor	-	-	GO:0009987//cellular process;GO:0010033//response to organic substance	gi|356509018|ref|XP_003523249.1|/2.35149e-126/PREDICTED: ethylene-responsive transcription factor ERF109-like [Glycine max]
Glyma10g36680	1050	8	46	0.864511	4.68631	2.4385	Up	2.52e-07	1.57e-06	K00430|1|0.0|699|gmx:100777390|peroxidase [EC:1.11.1.7]	-	GO:0005506//iron ion binding;GO:0003824//catalytic activity;GO:0016209//antioxidant activity	GO:0008152//metabolic process;GO:0006950//response to stress	gi|356534037|ref|XP_003535564.1|/0/PREDICTED: peroxidase 12-like, partial [Glycine max]
Glyma16g24290	1922	15	86	0.885539	4.78638	2.43431	Up	1.34e-12	1.36e-11	K01285|1|3e-36|151|pop:POPTR_770625|lysosomal Pro-X carboxypeptidase [EC:3.4.16.2]	GO:0005618//cell wall;GO:0031090//organelle membrane;GO:0043231//intracellular membrane-bounded organelle	GO:0008238//exopeptidase activity	GO:0019538//protein metabolic process	gi|363814290|ref|NP_001242784.1|/0/uncharacterized protein LOC100805858 precursor [Glycine max]
Glyma03g39730	3087	92	526	3.38159	18.2268	2.43029	Up	1.42e-69	8.47e-68	K15718|1|0.0|1691|gmx:100815550|linoleate 9S-lipoxygenase [EC:1.13.11.58]	-	GO:0046914//transition metal ion binding;GO:0016702//oxidoreductase activity, acting on single donors with incorporation of molecular oxygen, incorporation of two atoms of oxygen	GO:0006633//fatty acid biosynthetic process	gi|356505853|ref|XP_003521704.1|/0/PREDICTED: probable linoleate 9S-lipoxygenase 5-like [Glycine max]
Glyma08g20220	3024	267	1525	10.0184	53.9449	2.42883	Up	3.42e-198	7.05e-196	K15718|1|0.0|913|gmx:100127399|linoleate 9S-lipoxygenase [EC:1.13.11.58]	GO:0044424//intracellular part;GO:0044424//intracellular part	GO:0046914//transition metal ion binding;GO:0016702//oxidoreductase activity, acting on single donors with incorporation of molecular oxygen, incorporation of two atoms of oxygen;GO:0046914//transition metal ion binding;GO:0016702//oxidoreductase activity, acting on single donors with incorporation of molecular oxygen, incorporation of two atoms of oxygen	GO:0006633//fatty acid biosynthetic process;GO:0006633//fatty acid biosynthetic process	gi|356525979|ref|XP_003531597.1|/0/PREDICTED: seed linoleate 9S-lipoxygenase-like isoform 1 [Glycine max]
Glyma14g06300	932	10	57	1.21746	6.54216	2.4259	Up	9.55e-09	6.98e-08	K05283|1|4e-16|83.6|aly:ARALYDRAFT_354960|phosphatidylinositol glycan, class W [EC:2.3.-.-];K13148|2|4e-10|63.5|vvi:100261060|integrator complex subunit 11 [EC:3.1.27.-];K15692|3|1e-09|62.0|smo:SELMODRAFT_66937|E3 ubiquitin-protein ligase RNF13 [EC:6.3.2.19];K11982|4|1e-09|62.0|sbi:SORBI_03g011120|E3 ubiquitin-protein ligase RNF115/126 [EC:6.3.2.19]	-	GO:0046872//metal ion binding	-	gi|356553773|ref|XP_003545227.1|/1.84318e-76/PREDICTED: RING-H2 finger protein ATL66-like [Glycine max]
Glyma16g01050	1937	23	131	1.34731	7.23442	2.42479	Up	2.06e-18	3.01e-17	K05658|1|3e-103|374|vvi:100262734|ATP-binding cassette, subfamily B (MDR/TAP), member 1;K00924|2|4e-97|353|osa:4337593|[EC:2.7.1.-]	-	GO:0004713//protein tyrosine kinase activity;GO:0032559	GO:0006464//cellular protein modification process	gi|356558926|ref|XP_003547753.1|/0/PREDICTED: putative receptor-like protein kinase At1g72540-like [Glycine max]
Glyma05g29381	1104	23	131	2.3639	12.693	2.42479	Up	2.06e-18	3.01e-17	K00799|1|1e-118|424|gmx:548031|glutathione S-transferase [EC:2.5.1.18]	-	GO:0016765//transferase activity, transferring alkyl or aryl (other than methyl) groups	-	gi|351720732|ref|NP_001237698.1|/1.24156e-117/glutathione S-transferase GST 20 [Glycine max]
Glyma02g12050	1250	292	1661	26.5059	142.142	2.42295	Up	4.36e-215	1.01e-212	K11982|1|1e-24|112|zma:100383341|E3 ubiquitin-protein ligase RNF115/126 [EC:6.3.2.19]	-	GO:0046914//transition metal ion binding	-	gi|356499821|ref|XP_003518735.1|/2.15102e-100/PREDICTED: E3 ubiquitin-protein ligase RING1-like [Glycine max]
Glyma16g08470	1527	127	722	9.43701	50.5779	2.4221	Up	1.72e-94	1.42e-92	K06892|1|5e-177|619|gmx:100794532|	-	GO:0046914//transition metal ion binding;GO:0016706//oxidoreductase activity, acting on paired donors, with incorporation or reduction of molecular oxygen, 2-oxoglutarate as one donor, and incorporation of one atom each of oxygen into both donors;GO:0016701//oxidoreductase activity, acting on single donors with incorporation of molecular oxygen;GO:0046914//transition metal ion binding;GO:0016706/…	GO:0051553;GO:0051553	gi|255641899|gb|ACU21218.1|/0/unknown [Glycine max]
Glyma08g16370	1866	6	34	0.364846	1.94908	2.41743	Up	1.14e-05	5.71e-05	-	GO:0043231//intracellular membrane-bounded organelle;GO:0009523//photosystem II	GO:0046872//metal ion binding	GO:0044237//cellular metabolic process	gi|351725327|ref|NP_001235041.1|/1.04822e-91/uncharacterized protein LOC100305670 [Glycine max]
Glyma01g22990	3347	15	85	0.508517	2.7166	2.41743	Up	2.22e-12	2.22e-11	-	GO:0031224//intrinsic to membrane	GO:0004871//signal transducer activity	GO:0009267//cellular response to starvation;GO:0015698//inorganic anion transport	gi|356496020|ref|XP_003516868.1|/0/PREDICTED: phosphate transporter PHO1 homolog 1-like isoform 1 [Glycine max]
Glyma03g04480	2548	134	758	5.96726	31.8223	2.4149	Up	8.95e-99	7.81e-97	K14431|1|5e-09|61.6|aly:ARALYDRAFT_311885|transcription factor TGA;K09561|2|8e-06|50.8|vcn:VOLCADRAFT_67840|STIP1 homology and U-box containing protein 1 [EC:6.3.2.19]	GO:0044424//intracellular part;GO:0044424//intracellular part	-	GO:0009743//response to carbohydrate stimulus;GO:0009743//response to carbohydrate stimulus	gi|356495119|ref|XP_003516428.1|/0/PREDICTED: U-box domain-containing protein 16-like [Glycine max]
Glyma19g34740	1230	113	639	10.4242	55.5723	2.41443	Up	1.6e-83	1.15e-81	K09422|1|5e-153|538|gmx:100802214|myb proto-oncogene protein, plant	-	-	-	gi|356570646|ref|XP_003553496.1|/6.87471e-152/PREDICTED: myb-related protein Myb4-like [Glycine max]
Glyma13g21340	1470	98	554	7.56447	40.3139	2.41397	Up	1.26e-72	7.76e-71	-	-	-	-	gi|356548365|ref|XP_003542573.1|/1.09089e-178/PREDICTED: F-box protein PP2-A15-like isoform 2 [Glycine max]
Glyma13g31580	1259	123	695	11.0853	59.0502	2.41329	Up	1.22e-90	9.61e-89	K01953|1|2e-06|52.4|ppp:PHYPADRAFT_173106|asparagine synthase (glutamine-hydrolysing) [EC:6.3.5.4]	-	-	-	gi|356549369|ref|XP_003543066.1|/5.83682e-146/PREDICTED: stem-specific protein TSJT1-like [Glycine max]
Glyma17g35190	1049	357	2012	38.6156	205.17	2.40957	Up	1.9e-258	5.43e-256	-	GO:0016020//membrane	-	-	gi|356564111|ref|XP_003550300.1|/8.03004e-87/PREDICTED: uncharacterized protein LOC100793150 [Glycine max]
Glyma03g31381	2879	8	45	0.315296	1.67199	2.40679	Up	4.19e-07	2.54e-06	-	-	-	-	gi|356503562|ref|XP_003520576.1|/2.00102e-164/PREDICTED: heat stress transcription factor A-6b-like [Glycine max]
Glyma16g10000	1490	46	258	3.50301	18.5223	2.4026	Up	1.7e-34	4.7e-33	-	-	-	-	gi|356560703|ref|XP_003548628.1|/2.56381e-175/PREDICTED: uncharacterized protein LOC100805677 [Glycine max]
Glyma14g00930	1643	5	28	0.345304	1.82298	2.40036	Up	7.79e-05	0.000340729	K01213|1|7e-101|366|ath:AT3G07850|galacturan 1,4-alpha-galacturonidase [EC:3.2.1.67];K01184|5|1e-75|282|pop:POPTR_786519|polygalacturonase [EC:3.2.1.15]	GO:0030312//external encapsulating structure	GO:0004553//hydrolase activity, hydrolyzing O-glycosyl compounds;GO:0004553//hydrolase activity, hydrolyzing O-glycosyl compounds	GO:0044238//primary metabolic process;GO:0045229//external encapsulating structure organization;GO:0044238//primary metabolic process;GO:0045229//external encapsulating structure organization	gi|356551512|ref|XP_003544118.1|/0/PREDICTED: polygalacturonase-like [Glycine max]
Glyma09g27490	1812	5	28	0.313099	1.65296	2.40036	Up	7.79e-05	0.000340694	K05282|1|0.0|656|gmx:100816992|gibberellin 20-oxidase [EC:1.14.11.12]	-	GO:0046914//transition metal ion binding;GO:0016706//oxidoreductase activity, acting on paired donors, with incorporation or reduction of molecular oxygen, 2-oxoglutarate as one donor, and incorporation of one atom each of oxygen into both donors	GO:0008152//metabolic process	gi|2262201|gb|AAC49756.1|/0/gibberellin 20-oxidase [Phaseolus vulgaris]
Glyma17g36860	2054	12	67	0.662904	3.48929	2.39606	Up	6.12e-10	5.04e-09	-	-	-	-	gi|363806842|ref|NP_001242291.1|/3.45237e-168/uncharacterized protein LOC100791398 [Glycine max]
Glyma01g24880	1509	43	240	3.23332	17.0131	2.39556	Up	4.33e-32	1.1e-30	-	-	-	-	gi|351724521|ref|NP_001235013.1|/1.7017e-33/uncharacterized protein LOC100305924 [Glycine max]
Glyma02g44901	2263	7	39	0.350981	1.8435	2.39298	Up	2.81e-06	1.53e-05	K15336|1|4e-18|92.0|vvi:100259391|tRNA (cytosine38-C5)-methyltransferase [EC:2.1.1.204]	-	-	-	gi|357494043|ref|XP_003617310.1|/6.29524e-59/Pentatricopeptide repeat-containing protein [Medicago truncatula]
Glyma13g06890	1830	115	640	7.13044	37.4103	2.39137	Up	9.96e-83	7.09e-81	K06889|1|2e-06|52.4|cme:CMQ233C|	-	GO:0070011//peptidase activity, acting on L-amino acid peptides	GO:0019538//protein metabolic process	gi|356551316|ref|XP_003544022.1|/0/PREDICTED: abhydrolase domain-containing protein FAM108C1-like [Glycine max]
Glyma12g35070	1570	322	1791	23.2716	122.028	2.39057	Up	3.81e-228	9.47e-226	K01953|1|8e-08|57.0|ppp:PHYPADRAFT_173106|asparagine synthase (glutamine-hydrolysing) [EC:6.3.5.4]	GO:0016020//membrane;GO:0044444//cytoplasmic part;GO:0043231//intracellular membrane-bounded organelle;GO:0016020//membrane;GO:0044444//cytoplasmic part;GO:0043231//intracellular membrane-bounded organelle	-	-	gi|255642311|gb|ACU21420.1|/2.57607e-139/unknown [Glycine max]
Glyma02g39320	2180	2201	12239	114.56	600.553	2.39019	Up	0	0	K01953|1|0.0|1026|gmx:100797022|asparagine synthase (glutamine-hydrolysing) [EC:6.3.5.4]	-	GO:0016884//carbon-nitrogen ligase activity, with glutamine as amido-N-donor;GO:0032559;GO:0016884//carbon-nitrogen ligase activity, with glutamine as amido-N-donor;GO:0032559;GO:0016884//carbon-nitrogen ligase activity, with glutamine as amido-N-donor;GO:0032559	GO:0009064//glutamine family amino acid metabolic process;GO:0006528//asparagine metabolic process;GO:0009064//glutamine family amino acid metabolic process;GO:0006528//asparagine metabolic process;GO:0009064//glutamine family amino acid metabolic process;GO:0006528//asparagine metabolic process	gi|356500876|ref|XP_003519256.1|/0/PREDICTED: asparagine synthetase, root [glutamine-hydrolyzing]-like [Glycine max]
Glyma06g11700	1819	127	706	7.92211	41.5178	2.38977	Up	5.21e-91	4.14e-89	K09286|1|2e-14|79.3|vvi:100252531|EREBP-like factor	-	-	GO:0006351//transcription, DNA-dependent	gi|358248764|ref|NP_001239936.1|/2.76156e-89/ethylene-responsive transcription factor ERF012-like [Glycine max]
Glyma08g04230	1036	9	50	0.985718	5.16265	2.38886	Up	1.05e-07	6.86e-07	K10418|1|6e-17|86.7|smo:SELMODRAFT_131219|dynein light chain LC8-type	GO:0043231//intracellular membrane-bounded organelle;GO:0015630//microtubule cytoskeleton	GO:0003774//motor activity	GO:0048468//cell development;GO:0048513//organ development	gi|351722486|ref|NP_001235710.1|/9.50594e-48/uncharacterized protein LOC100500277 [Glycine max]
Glyma10g42090	1602	9	50	0.637455	3.33864	2.38886	Up	1.05e-07	6.86e-07	K12135|1|2e-11|68.9|ath:AT5G15840|zinc finger protein CONSTANS	-	-	-	gi|356534367|ref|XP_003535727.1|/0/PREDICTED: zinc finger protein CONSTANS-LIKE 16-like [Glycine max]
Glyma15g29410	2050	20	111	1.107	5.79204	2.38742	Up	1.49e-15	1.85e-14	K09291|1|4e-24|111|vvi:100251875|nucleoprotein TPR	GO:0044428//nuclear part	GO:0005488//binding	GO:0009987//cellular process	gi|356523533|ref|XP_003530392.1|/3.14751e-129/PREDICTED: nuclear-pore anchor-like [Glycine max]
Glyma17g04171	1648	113	627	7.7802	40.698	2.38708	Up	6.49e-81	4.51e-79	K09422|1|4e-92|337|pop:POPTR_564352|myb proto-oncogene protein, plant	GO:0043231//intracellular membrane-bounded organelle	-	GO:0009725//response to hormone stimulus;GO:0006970//response to osmotic stress;GO:0051707//response to other organism	gi|356565345|ref|XP_003550902.1|/1.54911e-160/PREDICTED: transcription factor MYB39 [Glycine max]
Glyma16g05580	2372	22	122	1.05239	5.50183	2.38624	Up	5.99e-17	8.11e-16	-	-	GO:0016747//transferase activity, transferring acyl groups other than amino-acyl groups;GO:0016747//transferase activity, transferring acyl groups other than amino-acyl groups	-	gi|356560448|ref|XP_003548504.1|/0/PREDICTED: acyltransferase-like protein At3g26840, chloroplastic-like [Glycine max]
Glyma09g40880	3743	15	83	0.454717	2.37203	2.38308	Up	6.1e-12	5.89e-11	K04733|1|1e-64|247|smo:SELMODRAFT_159261|interleukin-1 receptor-associated kinase 4 [EC:2.7.11.1];K13430|5|3e-59|229|rcu:RCOM_1078760|serine/threonine-protein kinase PBS1 [EC:2.7.11.1]	GO:0009536//plastid;GO:0016020//membrane;GO:0009536//plastid;GO:0016020//membrane;GO:0009536//plastid;GO:0016020//membrane;GO:0009536//plastid;GO:0016020//membrane	GO:0004674//protein serine/threonine kinase activity;GO:0016491//oxidoreductase activity;GO:0032559;GO:0004674//protein serine/threonine kinase activity;GO:0016491//oxidoreductase activity;GO:0032559;GO:0004674//protein serine/threonine kinase activity;GO:0016491//oxidoreductase activity;GO:0032559;GO:0004674//protein serine/threonine kinase activity;GO:0016491//oxidoreductase activity;GO:0032559	GO:0007167//enzyme linked receptor protein signaling pathway;GO:0006464//cellular protein modification process;GO:0007167//enzyme linked receptor protein signaling pathway;GO:0006464//cellular protein modification process;GO:0007167//enzyme linked receptor protein signaling pathway;GO:0006464//cellular protein modification process;GO:0007167//enzyme linked receptor protein signaling pathway;GO:00…	gi|356530159|ref|XP_003533651.1|/0/PREDICTED: probable LRR receptor-like serine/threonine-protein kinase At1g06840-like [Glycine max]
Glyma16g32550	1026	17	94	1.88006	9.80038	2.38206	Up	2.41e-13	2.59e-12	K05282|1|1e-161|567|gmx:100816992|gibberellin 20-oxidase [EC:1.14.11.12]	-	GO:0046914//transition metal ion binding;GO:0016706//oxidoreductase activity, acting on paired donors, with incorporation or reduction of molecular oxygen, 2-oxoglutarate as one donor, and incorporation of one atom each of oxygen into both donors	GO:0008152//metabolic process	gi|2262201|gb|AAC49756.1|/0/gibberellin 20-oxidase [Phaseolus vulgaris]
Glyma11g20940	1565	25	138	1.81257	9.4325	2.3796	Up	6.22e-19	9.38e-18	-	-	-	-	gi|351723893|ref|NP_001235759.1|/4.04711e-94/uncharacterized protein LOC100306232 [Glycine max]
Glyma17g14680	2055	337	1856	18.6075	96.6114	2.37631	Up	1.08e-234	2.81e-232	K01369|1|0.0|957|gmx:547964|legumain [EC:3.4.22.34]	GO:0044464//cell part	GO:0004175//endopeptidase activity	GO:0016485//protein processing	gi|351720847|ref|NP_001236678.1|/0/vacuolar-processing enzyme precursor [Glycine max]
Glyma10g10310	1336	18	99	1.52875	7.92667	2.37437	Up	6.18e-14	6.91e-13	-	GO:0043231//intracellular membrane-bounded organelle;GO:0043231//intracellular membrane-bounded organelle	-	-	gi|351723665|ref|NP_001236775.1|/3.08074e-82/uncharacterized protein LOC100306050 precursor [Glycine max]
Glyma01g42130	1448	12	66	0.940335	4.87571	2.37437	Up	1.01e-09	8.18e-09	-	-	-	-	gi|356497169|ref|XP_003517435.1|/3.26584e-127/PREDICTED: uncharacterized protein LOC100778228 [Glycine max]
Glyma12g05840	3087	6	33	0.220538	1.14351	2.37437	Up	1.9e-05	9.18e-05	K00454|1|0.0|1674|gmx:100797626|lipoxygenase [EC:1.13.11.12]	-	GO:0046872//metal ion binding;GO:0016702//oxidoreductase activity, acting on single donors with incorporation of molecular oxygen, incorporation of two atoms of oxygen	GO:0006633//fatty acid biosynthetic process	gi|356541830|ref|XP_003539375.1|/0/PREDICTED: linoleate 13S-lipoxygenase 2-1, chloroplastic-like [Glycine max]
Glyma10g37560	1579	86	472	6.17997	31.9759	2.37131	Up	7.31e-61	3.76e-59	K15746|1|2e-133|474|gmx:100802778|beta-carotene 3-hydroxylase [EC:1.14.13.129]	GO:0031224//intrinsic to membrane;GO:0031224//intrinsic to membrane	GO:0046914//transition metal ion binding;GO:0003824//catalytic activity;GO:0046914//transition metal ion binding;GO:0003824//catalytic activity	GO:0006631//fatty acid metabolic process;GO:0006631//fatty acid metabolic process	gi|351727623|ref|NP_001237423.1|/3.15936e-163/beta-carotene hydroxylase [Glycine max]
Glyma11g06430	838	149	815	20.1749	104.034	2.36642	Up	1.36e-103	1.24e-101	-	-	-	-	gi|351721462|ref|NP_001236442.1|/4.41501e-39/uncharacterized protein LOC100527721 [Glycine max]
Glyma14g08000	1314	244	1334	21.07	108.598	2.36574	Up	2.44e-168	4.1e-166	-	-	-	-	gi|363814457|ref|NP_001242863.1|/5.38872e-142/uncharacterized protein LOC100795383 [Glycine max]
Glyma07g16420	766	574	3135	85.0262	437.795	2.36428	Up	0	0	-	-	-	-	gi|356520966|ref|XP_003529130.1|/9.01629e-33/PREDICTED: uncharacterized protein LOC100306193 [Glycine max]
Glyma02g35210	1730	24	131	1.57411	8.10005	2.36339	Up	6.56e-18	9.36e-17	K08486|1|1e-85|315|aly:ARALYDRAFT_897385|syntaxin 1B/2/3	-	-	GO:0006810//transport	gi|356500583|ref|XP_003519111.1|/9.15418e-127/PREDICTED: syntaxin-121-like [Glycine max]
Glyma05g09130	1839	151	823	9.31676	47.8719	2.36128	Up	2.52e-104	2.32e-102	K14571|1|3e-57|221|vcn:VOLCADRAFT_105558|ribosome biogenesis ATPase	GO:0044424//intracellular part	GO:0004396//hexokinase activity;GO:0008187//poly-pyrimidine tract binding;GO:0032559	GO:0019751//polyol metabolic process;GO:0003006//developmental process involved in reproduction;GO:0006796//phosphate-containing compound metabolic process	gi|363807602|ref|NP_001242154.1|/0/uncharacterized protein LOC100793412 [Glycine max]
Glyma09g24170	1196	109	594	10.3411	53.1273	2.36107	Up	8.94e-76	5.78e-74	-	-	-	-	gi|351720773|ref|NP_001235140.1|/1.9802e-46/uncharacterized protein LOC100306444 [Glycine max]
Glyma15g18280	1388	16	87	1.30798	6.7049	2.35788	Up	2.57e-12	2.56e-11	-	-	-	-	gi|356556272|ref|XP_003546450.1|/8.97029e-34/PREDICTED: uncharacterized protein LOC100778382 [Glycine max]
Glyma17g14550	2084	7	38	0.381127	1.95051	2.35551	Up	4.67e-06	2.48e-05	K03327|1|0.0|661|gmx:100804083|multidrug resistance protein, MATE family	GO:0044464//cell part	GO:0022857//transmembrane transporter activity	GO:0006810//transport	gi|356565325|ref|XP_003550892.1|/0/PREDICTED: MATE efflux family protein DTX1-like [Glycine max]
Glyma05g02190	2441	333	1806	15.4791	79.1429	2.35414	Up	6.68e-226	1.64e-223	K00099|1|0.0|874|gmx:100790607|1-deoxy-D-xylulose-5-phosphate reductoisomerase [EC:1.1.1.267]	-	GO:0016616//oxidoreductase activity, acting on the CH-OH group of donors, NAD or NADP as acceptor;GO:0043169//cation binding	GO:0006721//terpenoid metabolic process	gi|358248074|ref|NP_001240062.1|/0/1-deoxy-D-xylulose 5-phosphate reductoisomerase, chloroplastic-like [Glycine max]
Glyma07g10060	1114	12	65	1.22227	6.24152	2.35234	Up	1.68e-09	1.32e-08	-	-	-	-	gi|356520589|ref|XP_003528944.1|/6.09545e-96/PREDICTED: uncharacterized protein LOC100800499 [Glycine max]
Glyma09g38930	1430	17	92	1.34891	6.88199	2.35103	Up	6.57e-13	6.84e-12	K08241|1|1e-76|285|pop:POPTR_860577|jasmonate O-methyltransferase [EC:2.1.1.141]	-	-	-	gi|356531941|ref|XP_003534534.1|/0/PREDICTED: 7-methylxanthosine synthase 1-like [Glycine max]
Glyma03g32520	5087	5	27	0.111526	0.567759	2.34789	Up	0.000130022	0.000544858	K05681|1|4e-44|179|olu:OSTLU_38326|ATP-binding cassette, subfamily G (WHITE), member 2;K12843|5|9e-39|161|vvi:100248403|U4/U6 small nuclear ribonucleoprotein PRP3	GO:0044464//cell part;GO:0044464//cell part	GO:0017111//nucleoside-triphosphatase activity;GO:0032559;GO:0017111//nucleoside-triphosphatase activity;GO:0015604//organic phosphonate transmembrane transporter activity;GO:0032559	GO:0009207;GO:0009207	gi|351720701|ref|NP_001237697.1|/0/PDR-like ABC-transporter [Glycine max]
Glyma11g36850	2650	20	108	0.856355	4.35953	2.34789	Up	6.7e-15	7.95e-14	-	-	-	-	gi|356540120|ref|XP_003538538.1|/0/PREDICTED: uncharacterized protein LOC100792859 [Glycine max]
Glyma09g32610	1436	5	27	0.39508	2.01128	2.34789	Up	0.000130022	0.000544912	-	-	-	-	gi|363807942|ref|NP_001242709.1|/3.63675e-62/uncharacterized protein LOC100804813 [Glycine max]
Glyma13g01313	2048	46	248	2.54858	12.9534	2.34557	Up	2.49e-32	6.4e-31	-	-	-	GO:0032973//amino acid export;GO:0022415;GO:0051707//response to other organism	gi|351725173|ref|NP_001237083.1|/3.44173e-51/uncharacterized protein LOC100306327 [Glycine max]
Glyma17g37520	1893	36	194	2.15785	10.9626	2.34492	Up	1.31e-25	2.66e-24	K11818|1|5e-103|373|aly:ARALYDRAFT_913321|cytochrome P450, family 83, subfamily B, polypeptide 1 [EC:1.14.-.-];K00517|3|2e-100|365|ath:AT3G26300|[EC:1.14.-.-]	-	GO:0046872//metal ion binding;GO:0016491//oxidoreductase activity	-	gi|356564341|ref|XP_003550413.1|/0/PREDICTED: cytochrome P450 83B1 [Glycine max]
Glyma18g44450	2410	29	156	1.36537	6.9242	2.34235	Up	7.5e-21	1.24e-19	K00924|1|2e-114|411|ath:AT1G30270|[EC:2.7.1.-];K07198|3|3e-59|228|bdi:100839912|5'-AMP-activated protein kinase, catalytic alpha subunit [EC:2.7.11.11]	-	GO:0004672//protein kinase activity;GO:0032559	GO:0006464//cellular protein modification process;GO:0023052//signaling	gi|356568210|ref|XP_003552306.1|/0/PREDICTED: CBL-interacting protein kinase 2-like [Glycine max]
Glyma13g24611	930	8	43	0.976061	4.94593	2.3412	Up	1.16e-06	6.61e-06	-	-	GO:0046914//transition metal ion binding;GO:0003676//nucleic acid binding;GO:0001071//nucleic acid binding transcription factor activity	GO:0006351//transcription, DNA-dependent	gi|351726006|ref|NP_001236600.1|/2.3101e-103/Dof9 [Glycine max]
Glyma18g44120	1485	73	391	5.57784	28.1652	2.33613	Up	7.84e-50	3.26e-48	-	GO:0009536//plastid	-	-	gi|356568182|ref|XP_003552292.1|/4.44296e-111/PREDICTED: protein LURP-one-related 15-like [Glycine max]
Glyma03g03670	1770	20	107	1.28211	6.46655	2.33447	Up	1.1e-14	1.29e-13	K11818|1|2e-115|414|aly:ARALYDRAFT_913321|cytochrome P450, family 83, subfamily B, polypeptide 1 [EC:1.14.-.-];K00517|3|3e-109|394|ath:AT3G26310|[EC:1.14.-.-]	-	GO:0016491//oxidoreductase activity;GO:0005506//iron ion binding	-	gi|356506453|ref|XP_003521997.1|/0/PREDICTED: cytochrome P450 83B1-like [Glycine max]
Glyma03g34420	1820	18	96	1.1222	5.64238	2.32997	Up	2.76e-13	2.95e-12	K13496|1|9e-163|572|ath:AT2G36790|UDP-glucosyl transferase 73C [EC:2.4.1.-]	-	GO:0035251//UDP-glucosyltransferase activity	-	gi|356505285|ref|XP_003521422.1|/0/PREDICTED: UDP-glycosyltransferase 73C1-like [Glycine max]
Glyma09g27320	852	6	32	0.799064	4.01765	2.32997	Up	3.15e-05	0.000147337	-	-	-	-	gi|356529302|ref|XP_003533234.1|/2.32933e-51/PREDICTED: uncharacterized protein LOC100793321 [Glycine max]
Glyma06g47840	1313	6	32	0.518509	2.60704	2.32997	Up	3.15e-05	0.000147321	-	-	GO:0032561//guanyl ribonucleotide binding;GO:0032561//guanyl ribonucleotide binding;GO:0032561//guanyl ribonucleotide binding	-	gi|356517782|ref|XP_003527565.1|/1.71351e-180/PREDICTED: putative protein PHLOEM PROTEIN 2-LIKE A3-like [Glycine max]
Glyma13g28210	1772	50	266	3.20167	16.0576	2.32636	Up	3.05e-34	8.39e-33	-	-	-	-	gi|359806236|ref|NP_001241466.1|/0/uncharacterized protein LOC100815072 [Glycine max]
Glyma16g26100	2607	108	573	4.70059	23.5113	2.32244	Up	9.33e-72	5.68e-70	K08472|1|0.0|551|ath:AT2G39200|mlo protein	GO:0016020//membrane;GO:0016020//membrane	-	GO:0010260//organ senescence;GO:0050832//defense response to fungus;GO:0009987//cellular process;GO:0010260//organ senescence;GO:0050832//defense response to fungus;GO:0009987//cellular process	gi|356561285|ref|XP_003548913.1|/0/PREDICTED: MLO-like protein 12-like [Glycine max]
Glyma03g31580	637	10	53	1.78127	8.90018	2.32093	Up	7.2e-08	4.8e-07	K02721|1|2e-21|97.8|vvi:100265702|photosystem II PsbW protein	GO:0009534//chloroplast thylakoid;GO:0016020//membrane	-	-	gi|351726036|ref|NP_001236601.1|/8.12755e-37/uncharacterized protein LOC100526966 [Glycine max]
Glyma13g26930	3284	7	37	0.24186	1.2052	2.31703	Up	7.73e-06	3.98e-05	-	-	-	-	gi|356548891|ref|XP_003542832.1|/0/PREDICTED: uncharacterized protein LOC100781565 [Glycine max]
Glyma12g05320	745	42	222	6.3968	31.8756	2.31703	Up	1.07e-28	2.44e-27	K03969|1|3e-12|70.1|vvi:100250774|phage shock protein A	-	-	-	gi|356545399|ref|XP_003541130.1|/3.9586e-38/PREDICTED: uncharacterized protein LOC100526891 [Glycine max]
Glyma08g22730	1834	7	37	0.43308	2.15807	2.31703	Up	7.73e-06	3.98e-05	K00507|1|0.0|691|gmx:100786391|stearoyl-CoA desaturase (delta-9 desaturase) [EC:1.14.19.1]	GO:0031224//intrinsic to membrane;GO:0044424//intracellular part	GO:0016215	GO:0006633//fatty acid biosynthetic process;GO:0009767//photosynthetic electron transport chain	gi|356522337|ref|XP_003529803.1|/0/PREDICTED: palmitoyl-monogalactosyldiacylglycerol delta-7 desaturase, chloroplastic-like [Glycine max]
Glyma11g01350	1761	146	771	9.40726	46.8336	2.3157	Up	1.27e-95	1.07e-93	K00660|1|0.0|567|sbi:SORBI_05g020160|chalcone synthase [EC:2.3.1.74]	-	GO:0016747//transferase activity, transferring acyl groups other than amino-acyl groups;GO:0016747//transferase activity, transferring acyl groups other than amino-acyl groups	GO:0009699//phenylpropanoid biosynthetic process;GO:0009699//phenylpropanoid biosynthetic process	gi|356538729|ref|XP_003537853.1|/0/PREDICTED: chalcone synthase [Glycine max]
Glyma18g52740	980	15	79	1.73674	8.6231	2.31182	Up	4.5e-11	4.07e-10	-	-	GO:0046872//metal ion binding	-	gi|356569006|ref|XP_003552698.1|/2.12435e-70/PREDICTED: uncharacterized protein LOC100791068 [Glycine max]
Glyma04g04355	1650	53	279	3.6447	18.0877	2.31113	Up	1.43e-35	4.09e-34	K09286|1|1e-49|196|rcu:RCOM_1589590|EREBP-like factor	GO:0043231//intracellular membrane-bounded organelle;GO:0043231//intracellular membrane-bounded organelle	GO:0003676//nucleic acid binding;GO:0001071//nucleic acid binding transcription factor activity;GO:0003676//nucleic acid binding;GO:0001071//nucleic acid binding transcription factor activity	GO:0006351//transcription, DNA-dependent;GO:0006351//transcription, DNA-dependent	gi|356510467|ref|XP_003523959.1|/1.64462e-77/PREDICTED: ethylene-responsive transcription factor RAP2-1-like [Glycine max]
Glyma06g15560	840	12	63	1.62096	8.02275	2.30725	Up	4.55e-09	3.43e-08	-	-	-	-	gi|356502758|ref|XP_003520183.1|/1.80918e-08/PREDICTED: formin-like protein 1-like [Glycine max]
Glyma06g22440	1553	25	131	1.82658	9.02323	2.3045	Up	2.02e-17	2.79e-16	K13379|1|0.0|759|gmx:100816315|reversibly glycosylated polypeptide / UDP-arabinopyranose mutase [EC:2.4.1.- 5.4.99.30]	GO:0044459//plasma membrane part;GO:0030312//external encapsulating structure	GO:0035251//UDP-glucosyltransferase activity	GO:0045229//external encapsulating structure organization;GO:0009250//glucan biosynthetic process	gi|356516875|ref|XP_003527118.1|/0/PREDICTED: UDP-arabinopyranose mutase 3-like [Glycine max]
Glyma13g04651	2514	13	68	0.586743	2.89338	2.30196	Up	1.15e-09	9.23e-09	-	-	-	-	gi|356550931|ref|XP_003543835.1|/0/PREDICTED: uncharacterized protein LOC100810781 [Glycine max]
Glyma15g13865	1743	13	68	0.846283	4.17324	2.30196	Up	1.15e-09	9.22e-09	K00020|1|6e-121|432|pop:POPTR_550610|3-hydroxyisobutyrate dehydrogenase [EC:1.1.1.31]	GO:0043231//intracellular membrane-bounded organelle	GO:0016616//oxidoreductase activity, acting on the CH-OH group of donors, NAD or NADP as acceptor;GO:0048037//cofactor binding;GO:0000166//nucleotide binding;GO:0016616//oxidoreductase activity, acting on the CH-OH group of donors, NAD or NADP as acceptor;GO:0048037//cofactor binding;GO:0000166//nucleotide binding	GO:0009081//branched-chain amino acid metabolic process;GO:0006007//glucose catabolic process;GO:0009081//branched-chain amino acid metabolic process;GO:0006007//glucose catabolic process	gi|363814571|ref|NP_001242761.1|/0/uncharacterized protein LOC100814043 [Glycine max]
Glyma12g32420	1074	9	47	0.950841	4.68119	2.2996	Up	4.74e-07	2.85e-06	-	-	-	-	gi|356543760|ref|XP_003540328.1|/4.46209e-48/PREDICTED: calcium-binding protein KIC-like [Glycine max]
Glyma14g03410	2283	192	1002	9.54256	46.9488	2.29864	Up	1.2e-122	1.38e-120	K00457|1|0.0|637|gmx:100101901|4-hydroxyphenylpyruvate dioxygenase [EC:1.13.11.27]	GO:0009536//plastid;GO:0009536//plastid	GO:0016702//oxidoreductase activity, acting on single donors with incorporation of molecular oxygen, incorporation of two atoms of oxygen;GO:0005515//protein binding;GO:0016702//oxidoreductase activity, acting on single donors with incorporation of molecular oxygen, incorporation of two atoms of oxygen;GO:0005515//protein binding	GO:0045426//quinone cofactor biosynthetic process;GO:0042360//vitamin E metabolic process;GO:0009072//aromatic amino acid family metabolic process;GO:0016109;GO:0045426//quinone cofactor biosynthetic process;GO:0042360//vitamin E metabolic process;GO:0009072//aromatic amino acid family metabolic process;GO:0016109	gi|351721017|ref|NP_001235148.1|/0/4-hydroxyphenylpyruvate dioxygenase [Glycine max]
Glyma06g20370	3270	42	219	1.45737	7.16405	2.2974	Up	4.67e-28	1.04e-26	K05643|1|5e-61|234|ppp:PHYPADRAFT_221752|ATP-binding cassette, subfamily A (ABC1), member 3;K05641|5|2e-56|219|ota:Ot18g01460|ATP-binding cassette, subfamily A (ABC1), member 1	-	GO:0042626//ATPase activity, coupled to transmembrane movement of substances;GO:0032559	GO:0009207	gi|356508588|ref|XP_003523037.1|/0/PREDICTED: ABC transporter A family member 7-like [Glycine max]
Glyma13g42910	2646	5	26	0.214412	1.0511	2.29345	Up	0.000215864	0.000868721	K00924|1|5e-64|244|aly:ARALYDRAFT_475717|[EC:2.7.1.-];K13417|2|9e-64|243|ath:AT2G13790|somatic embryogenesis receptor kinase 4 [EC:2.7.10.1 2.7.11.1];K13416|3|1e-63|243|aly:ARALYDRAFT_491347|brassinosteroid insensitive 1-associated receptor kinase 1 [EC:2.7.10.1 2.7.11.1]	-	GO:0016301//kinase activity	-	gi|356547362|ref|XP_003542082.1|/0/PREDICTED: putative leucine-rich repeat receptor-like protein kinase At2g19210-like [Glycine max]
Glyma11g14141	547	5	26	1.03718	5.0845	2.29345	Up	0.000215864	0.000868639	-	-	-	-	-
Glyma11g36730	1371	85	442	7.03479	34.4863	2.29345	Up	6.41e-55	2.96e-53	K08235|1|2e-155|546|gmx:100499905|xyloglucan:xyloglucosyl transferase [EC:2.4.1.207]	GO:0005576//extracellular region;GO:0030312//external encapsulating structure	GO:0016798//hydrolase activity, acting on glycosyl bonds;GO:0016758//transferase activity, transferring hexosyl groups	GO:0044042//glucan metabolic process	gi|356538065|ref|XP_003537525.1|/7.17429e-177/PREDICTED: brassinosteroid-regulated protein BRU1-like [Glycine max]
Glyma11g27360	1529	34	176	2.52314	12.3131	2.2869	Up	1.02e-22	1.83e-21	K05933|1|1e-36|152|ath:AT1G12010|aminocyclopropanecarboxylate oxidase [EC:1.14.17.4];K06892|2|3e-36|151|pop:POPTR_550478|	-	GO:0016491//oxidoreductase activity	GO:0008152//metabolic process	gi|363808112|ref|NP_001242731.1|/2.74075e-180/uncharacterized protein LOC100794065 [Glycine max]
Glyma16g29030	2525	17	88	0.763937	3.72807	2.2869	Up	4.78e-12	4.66e-11	-	GO:0016020//membrane	-	GO:0050801//ion homeostasis	gi|356561468|ref|XP_003549003.1|/0/PREDICTED: S-type anion channel SLAH3-like [Glycine max]
Glyma20g36390	1203	6	31	0.56592	2.7565	2.28417	Up	5.22e-05	0.000234727	K03320|1|4e-161|565|gmx:100797209|ammonium transporter, Amt family	-	-	GO:0015695//organic cation transport	gi|356535226|ref|XP_003536149.1|/5.1026e-160/PREDICTED: ammonium transporter 1 member 2-like [Glycine max]
Glyma17g09390	1341	18	93	1.52305	7.41851	2.28417	Up	1.22e-12	1.24e-11	-	GO:0044464//cell part	-	-	gi|356562702|ref|XP_003549608.1|/3.7926e-82/PREDICTED: oleosin 5-like [Glycine max]
Glyma04g08600	2937	99	510	3.82473	18.575	2.27993	Up	1.13e-62	5.99e-61	-	GO:0016020//membrane;GO:0016020//membrane;GO:0016020//membrane;GO:0016020//membrane	-	GO:0006810//transport;GO:0006810//transport;GO:0046907//intracellular transport;GO:0046907//intracellular transport	gi|356507893|ref|XP_003522697.1|/0/PREDICTED: TOM1-like protein 1-like [Glycine max]
Glyma12g34075	1142	7	36	0.695507	3.37209	2.2775	Up	1.28e-05	6.34e-05	-	-	-	-	gi|357452769|ref|XP_003596661.1|/9.00393e-26/hypothetical protein MTR_2g083300 [Medicago truncatula]
Glyma17g05560	2825	7	36	0.281157	1.36316	2.2775	Up	1.28e-05	6.34e-05	K10576|1|1e-64|246|vvi:100250088|ubiquitin-conjugating enzyme E2 H [EC:6.3.2.19];K13415|2|1e-45|183|rcu:RCOM_0478150|protein brassinosteroid insensitive 1 [EC:2.7.10.1 2.7.11.1]	-	-	-	gi|356565750|ref|XP_003551100.1|/0/PREDICTED: probable inactive leucine-rich repeat receptor-like protein kinase At5g20690-like [Glycine max]
Glyma08g04040	1134	28	144	2.80166	13.5835	2.2775	Up	9.19e-19	1.37e-17	-	-	-	-	gi|351727158|ref|NP_001237407.1|/1.76422e-67/uncharacterized protein LOC100527788 [Glycine max]
Glyma14g25480	2830	15	77	0.601415	2.91049	2.27483	Up	1.21e-10	1.05e-09	K00924|1|2e-52|206|aly:ARALYDRAFT_486409|[EC:2.7.1.-];K04733|2|2e-52|206|aly:ARALYDRAFT_916421|interleukin-1 receptor-associated kinase 4 [EC:2.7.11.1]	-	GO:0016740//transferase activity	-	gi|356554695|ref|XP_003545679.1|/0/PREDICTED: wall-associated receptor kinase 3-like [Glycine max]
Glyma01g27810	2421	182	933	8.52995	41.2239	2.27287	Up	8.61e-113	8.81e-111	K13065|1|2e-28|126|aly:ARALYDRAFT_892660|shikimate O-hydroxycinnamoyltransferase [EC:2.3.1.133]	-	GO:0016747//transferase activity, transferring acyl groups other than amino-acyl groups	-	gi|356496168|ref|XP_003516942.1|/0/PREDICTED: BAHD acyltransferase DCR-like [Glycine max]
Glyma17g11870	1896	8	41	0.478764	2.31317	2.27249	Up	3.14e-06	1.71e-05	-	GO:0043231//intracellular membrane-bounded organelle	GO:0008194//UDP-glycosyltransferase activity	GO:0010393;GO:0033692//cellular polysaccharide biosynthetic process	gi|356565157|ref|XP_003550811.1|/0/PREDICTED: xylogalacturonan beta-1,3-xylosyltransferase-like [Glycine max]
Glyma18g14900	1008	8	41	0.900532	4.35096	2.27249	Up	3.14e-06	1.71e-05	-	-	-	-	gi|351727407|ref|NP_001235624.1|/9.91665e-87/uncharacterized protein LOC100526894 [Glycine max]
Glyma05g35050	1839	25	128	1.54251	7.44544	2.27108	Up	8.82e-17	1.18e-15	K09422|1|5e-97|353|vvi:100242243|myb proto-oncogene protein, plant	GO:0043231//intracellular membrane-bounded organelle	GO:0003676//nucleic acid binding	-	gi|351724763|ref|NP_001235789.1|/0/MYB transcription factor MYB84 [Glycine max]
Glyma18g48330	971	17	87	1.98655	9.58434	2.27041	Up	7.82e-12	7.51e-11	-	-	GO:0016772//transferase activity, transferring phosphorus-containing groups;GO:0005488//binding	GO:0007049//cell cycle;GO:0006796//phosphate-containing compound metabolic process	gi|356568557|ref|XP_003552477.1|/1.53049e-113/PREDICTED: cyclin-U4-1-like [Glycine max]
Glyma19g40220	585	27	138	5.23694	25.234	2.26857	Up	5.83e-18	8.34e-17	-	-	-	-	gi|356572771|ref|XP_003554539.1|/8.27408e-111/PREDICTED: uncharacterized protein LOC100806818 [Glycine max]
Glyma11g02880	1605	94	480	6.64542	31.991	2.26724	Up	1.08e-58	5.34e-57	K03327|1|0.0|913|gmx:100811560|multidrug resistance protein, MATE family	GO:0044464//cell part	GO:0015291//secondary active transmembrane transporter activity	GO:0015893//drug transport	gi|356540464|ref|XP_003538709.1|/0/PREDICTED: MATE efflux family protein 6-like [Glycine max]
Glyma05g33310	2415	49	250	2.30223	11.0735	2.26601	Up	2.59e-31	6.45e-30	K02433|1|2e-27|122|cre:CHLREDRAFT_188401|aspartyl-tRNA(Asn)/glutamyl-tRNA (Gln) amidotransferase subunit A [EC:6.3.5.6 6.3.5.7]	-	GO:0016879//ligase activity, forming carbon-nitrogen bonds;GO:0016879//ligase activity, forming carbon-nitrogen bonds	-	gi|356512926|ref|XP_003525165.1|/0/PREDICTED: glutamyl-tRNA(Gln) amidotransferase subunit A-like [Glycine max]
Glyma16g32440	1130	11	56	1.10455	5.30117	2.26286	Up	4.87e-08	3.31e-07	-	-	-	-	gi|356561718|ref|XP_003549126.1|/5.70444e-49/PREDICTED: uncharacterized protein LOC100789966 [Glycine max]
Glyma11g02740	1122	12	61	1.21355	5.81566	2.26071	Up	1.22e-08	8.87e-08	K08818|1|5e-11|67.0|vvi:100246062|cell division cycle 2-like [EC:2.7.11.22]	-	-	-	gi|351723711|ref|NP_001235241.1|/3.39857e-93/uncharacterized protein LOC100305683 [Glycine max]
Glyma11g06660	1731	17	86	1.11435	5.31451	2.25374	Up	1.28e-11	1.2e-10	K13267|1|2e-133|474|gmx:100814284|cytochrome P450, family 71, subfamily D, polypeptide 9 (flavonoid 6-hydroxylase) [EC:1.14.13.-];K16085|2|4e-108|390|osa:4335091|cytochrome P450, family 99, subfamily A, polypeptide 3 (9beta-pimara-7,15-diene oxidase) [EC:1.14.13.144];K00517|3|5e-108|390|ath:AT3G26300|[EC:1.14.-.-]	-	-	-	gi|356537926|ref|XP_003537457.1|/0/PREDICTED: cytochrome P450 71D8-like [Glycine max]
Glyma15g00340	4199	21	106	0.56747	2.70036	2.25054	Up	5.42e-14	6.08e-13	K01537|1|0.0|1461|aly:ARALYDRAFT_479638|Ca2+-transporting ATPase [EC:3.6.3.8]	GO:0031224//intrinsic to membrane	GO:0046873//metal ion transmembrane transporter activity;GO:0019829//cation-transporting ATPase activity;GO:0005515//protein binding;GO:0032559	GO:0009206;GO:0048229//gametophyte development;GO:0009566//fertilization;GO:0006816//calcium ion transport	gi|356557197|ref|XP_003546904.1|/0/PREDICTED: calcium-transporting ATPase 9, plasma membrane-type-like [Glycine max]
Glyma11g06690	2004	72	362	4.07666	19.3229	2.24485	Up	3.79e-44	1.37e-42	K13267|1|2e-134|478|gmx:100814284|cytochrome P450, family 71, subfamily D, polypeptide 9 (flavonoid 6-hydroxylase) [EC:1.14.13.-];K16085|2|2e-109|395|osa:4335091|cytochrome P450, family 99, subfamily A, polypeptide 3 (9beta-pimara-7,15-diene oxidase) [EC:1.14.13.144];K00517|3|6e-107|386|ath:AT3G26300|[EC:1.14.-.-]	-	-	-	gi|356537922|ref|XP_003537455.1|/0/PREDICTED: cytochrome P450 71D8-like [Glycine max]
Glyma12g36750	2170	70	351	3.66023	17.3025	2.24098	Up	9.09e-43	3.17e-41	-	-	-	-	gi|356542383|ref|XP_003539646.1|/0/PREDICTED: transcription factor bHLH130-like [Glycine max]
Glyma14g15120	1572	107	536	7.72327	36.4733	2.23956	Up	2.15e-64	1.18e-62	-	GO:0005618//cell wall	-	-	gi|356552527|ref|XP_003544618.1|/0/PREDICTED: uncharacterized protein LOC100776765 [Glycine max]
Glyma01g04350	1820	217	1087	13.5288	63.8882	2.23952	Up	8.82e-129	1.07e-126	K07761|1|2e-31|135|ath:AT1G59970|gelatinase A [EC:3.4.24.24]	GO:0044421//extracellular region part	GO:0046914//transition metal ion binding;GO:0004175//endopeptidase activity	GO:0019538//protein metabolic process	gi|255647293|gb|ACU24113.1|/0/unknown [Glycine max]
Glyma14g35220	1740	176	881	11.4771	54.1613	2.2385	Up	1.16e-104	1.07e-102	K13030|1|9e-109|392|sbi:SORBI_01g001220|cyanohydrin beta-glucosyltransferase [EC:2.4.1.85];K13068|2|3e-67|254|aly:ARALYDRAFT_479675|sinapate 1-glucosyltransferase [EC:2.4.1.120];K13228|4|1e-63|242|zma:100274317|UDP-glucosyltransferase BX9 [EC:2.4.1.202];K13692|5|3e-63|241|vvi:100252177|UDP-glucose:(indol-3-yl)acetate beta-D-glucosyltransferase [EC:2.4.1.121]	-	GO:0035251//UDP-glucosyltransferase activity	-	gi|356552900|ref|XP_003544800.1|/0/PREDICTED: UDP-glycosyltransferase 85A2-like [Glycine max]
Glyma18g07220	2668	34	170	1.44598	6.81593	2.23686	Up	1.89e-21	3.23e-20	K14638|1|0.0|1120|gmx:100816253|solute carrier family 15 (peptide/histidine transporter), member 3/4	GO:0031224//intrinsic to membrane	-	GO:0015833//peptide transport	gi|356566147|ref|XP_003551296.1|/0/PREDICTED: peptide transporter PTR1-like [Glycine max]
Glyma20g23070	2292	6	30	0.297034	1.40013	2.23686	Up	8.59e-05	0.000372407	K01507|1|0.0|1451|gmx:100812548|inorganic pyrophosphatase [EC:3.6.1.1]	GO:0016021//integral to membrane	GO:0046872//metal ion binding;GO:0015405;GO:0016628//oxidoreductase activity, acting on the CH-CH group of donors, NAD or NADP as acceptor;GO:0016462//pyrophosphatase activity	GO:0006818//hydrogen transport;GO:0008152//metabolic process	gi|356575357|ref|XP_003555808.1|/0/PREDICTED: pyrophosphate-energized vacuolar membrane proton pump 1-like [Glycine max]
Glyma12g08060	1396	13	65	1.05664	4.9807	2.23686	Up	5.04e-09	3.79e-08	-	-	-	-	gi|356542613|ref|XP_003539761.1|/5.42766e-71/PREDICTED: uncharacterized protein LOC100812183 [Glycine max]
Glyma06g03860	2036	89	445	4.96	23.38	2.23686	Up	1.14e-53	5.17e-52	K00517|1|6e-123|439|ath:AT4G31940|[EC:1.14.-.-];K05280|2|3e-82|304|osa:4348304|flavonoid 3'-monooxygenase [EC:1.14.13.21]	-	GO:0046872//metal ion binding;GO:0016491//oxidoreductase activity	-	gi|356519098|ref|XP_003528211.1|/0/PREDICTED: cytochrome P450 82A1-like [Glycine max]
Glyma13g28040	1577	17	85	1.22317	5.76567	2.23686	Up	2.08e-11	1.93e-10	-	-	-	-	gi|356549011|ref|XP_003542892.1|/3.87815e-161/PREDICTED: uncharacterized protein LOC100811854 [Glycine max]
Glyma17g06901	1674	9	45	0.610038	2.87554	2.23686	Up	1.28e-06	7.27e-06	-	-	-	-	gi|356562177|ref|XP_003549348.1|/2.89063e-154/PREDICTED: uncharacterized protein LOC100500633 [Glycine max]
Glyma08g15630	1393	159	793	12.9514	60.8954	2.23323	Up	4.06e-94	3.32e-92	-	-	-	-	gi|356525590|ref|XP_003531407.1|/3.32507e-129/PREDICTED: uncharacterized protein LOC100800694 [Glycine max]
Glyma16g28590	1107	55	274	5.63748	26.4768	2.23161	Up	1.45e-33	3.89e-32	-	-	-	-	gi|147857446|emb|CAN78649.1|/5.39824e-12/hypothetical protein VITISV_036363 [Vitis vinifera]
Glyma03g29970	1315	50	249	4.31434	20.2552	2.23108	Up	1.24e-30	3.01e-29	-	-	-	-	gi|356504855|ref|XP_003521210.1|/6.06097e-93/PREDICTED: uncharacterized protein LOC100777411 [Glycine max]
Glyma17g18230	1267	33	164	2.95534	13.8462	2.22809	Up	1.19e-20	1.95e-19	-	GO:0044464//cell part	GO:0005488//binding	GO:0009987//cellular process	gi|358249232|ref|NP_001239759.1|/1.81713e-62/uncharacterized protein LOC100782360 precursor [Glycine max]
Glyma03g42260	3253	95	472	3.31367	15.521	2.22772	Up	1.51e-56	7.26e-55	K12133|1|2e-98|359|ath:AT1G01060|LATE ELONGATED HYPOCOTYL;K12134|3|6e-73|274|ath:AT2G46830|circadian clock associated 1	GO:0043231//intracellular membrane-bounded organelle;GO:0043231//intracellular membrane-bounded organelle;GO:0043231//intracellular membrane-bounded organelle;GO:0043231//intracellular membrane-bounded organelle;GO:0043231//intracellular membrane-bounded organelle	GO:0003676//nucleic acid binding;GO:0003676//nucleic acid binding;GO:0003676//nucleic acid binding;GO:0003676//nucleic acid binding;GO:0003676//nucleic acid binding	-	gi|351727647|ref|NP_001236400.1|/0/MYB transcription factor MYB114 [Glycine max]
Glyma11g00580	1853	54	268	3.30665	15.4711	2.22614	Up	9.05e-33	2.36e-31	K01696|1|0.0|899|gmx:100170686|tryptophan synthase beta chain [EC:4.2.1.20]	GO:0009536//plastid	GO:0016491//oxidoreductase activity;GO:0048037//cofactor binding;GO:0016836//hydro-lyase activity	GO:0006568//tryptophan metabolic process;GO:0008652//cellular amino acid biosynthetic process	gi|351727859|ref|NP_001237687.1|/0/tryptophan synthase beta subunit [Glycine max]
Glyma15g36445	719	235	1161	37.0859	172.729	2.21957	Up	6.26e-136	8.08e-134	-	-	-	-	gi|255630526|gb|ACU15621.1|/1.97369e-39/unknown [Glycine max]
Glyma18g07090	1387	139	686	11.3712	52.9066	2.21806	Up	5.52e-81	3.84e-79	-	-	GO:0046872//metal ion binding;GO:0003824//catalytic activity;GO:0046914//transition metal ion binding	-	gi|255635482|gb|ACU18093.1|/3.00539e-122/unknown [Glycine max]
Glyma10g14660	1974	15	74	0.862212	4.01002	2.2175	Up	5.25e-10	4.34e-09	-	-	GO:0005488//binding	-	gi|356537442|ref|XP_003537236.1|/2.98796e-169/PREDICTED: uncharacterized protein LOC100816759 [Glycine max]
Glyma06g44450	828	57	281	7.81114	36.3026	2.21647	Up	4.14e-34	1.13e-32	K01090|1|7e-25|112|sbi:SORBI_01g038410|protein phosphatase [EC:3.1.3.16];K14497|4|3e-20|97.1|gmx:100781388|protein phosphatase 2C [EC:3.1.3.16]	-	GO:0016791//phosphatase activity	-	gi|356515158|ref|XP_003526268.1|/9.08692e-130/PREDICTED: LOW QUALITY PROTEIN: probable protein phosphatase 2C 58-like, partial [Glycine max]
Glyma01g04340	1869	42	207	2.54982	11.8474	2.2161	Up	1.6e-25	3.25e-24	K14963|1|3e-16|85.5|rcu:RCOM_0188680|COMPASS component SWD3	-	GO:0016740//transferase activity	-	gi|356497798|ref|XP_003517744.1|/0/PREDICTED: uncharacterized WD repeat-containing protein alr3466-like [Glycine max]
Glyma18g48910	2184	50	246	2.59769	12.0488	2.21359	Up	5.25e-30	1.25e-28	K08900|1|0.0|877|gmx:100777208|mitochondrial chaperone BCS1	-	GO:0017111//nucleoside-triphosphatase activity;GO:0032559	-	gi|356567016|ref|XP_003551719.1|/0/PREDICTED: probable mitochondrial chaperone BCS1-B-like [Glycine max]
Glyma17g06090	1497	130	638	9.85352	45.5891	2.20998	Up	4.16e-75	2.67e-73	K00430|1|1e-162|571|gmx:100814964|peroxidase [EC:1.11.1.7]	-	GO:0046872//metal ion binding;GO:0003824//catalytic activity	GO:0006950//response to stress;GO:0008152//metabolic process	gi|356561903|ref|XP_003549216.1|/1.62653e-161/PREDICTED: peroxidase N-like [Glycine max]
Glyma04g42130	1566	31	152	2.24615	10.3828	2.20866	Up	4.7e-19	7.13e-18	-	-	-	-	gi|356507612|ref|XP_003522558.1|/6.77642e-158/PREDICTED: uncharacterized protein LOC100817862 [Glycine max]
Glyma19g42000	1176	19	93	1.83323	8.45937	2.20616	Up	3.57e-12	3.51e-11	-	-	GO:0003824//catalytic activity;GO:0003824//catalytic activity	-	gi|356572962|ref|XP_003554634.1|/7.76129e-141/PREDICTED: epoxide hydrolase 2-like [Glycine max]
Glyma12g03460	1063	9	44	0.960681	4.42774	2.20444	Up	2.09e-06	1.16e-05	K03686|1|4e-11|67.4|rcu:RCOM_0219890|molecular chaperone DnaJ	-	GO:0005515//protein binding	-	gi|358248746|ref|NP_001239933.1|/1.01297e-52/uncharacterized protein LOC100798520 [Glycine max]
Glyma08g21300	1736	17	83	1.11114	5.11435	2.20251	Up	5.5e-11	4.94e-10	K00469|1|3e-179|626|gmx:100809388|inositol oxygenase [EC:1.13.99.1]	GO:0044424//intracellular part	GO:0046914//transition metal ion binding;GO:0016701//oxidoreductase activity, acting on single donors with incorporation of molecular oxygen	GO:0006020//inositol metabolic process	gi|255635830|gb|ACU18263.1|/0/unknown [Glycine max]
Glyma18g14510	1609	8	39	0.564162	2.59281	2.20034	Up	8.43e-06	4.32e-05	K05275|1|2e-19|95.5|zma:100272747|pyridoxine 4-dehydrogenase [EC:1.1.1.65];K14521|2|1e-16|86.7|vcn:VOLCADRAFT_98273|N-acetyltransferase 10 [EC:2.3.1.-];K08243|3|9e-16|83.6|gmx:547911|6'-deoxychalcone synthase [EC:2.3.1.170];K00011|5|2e-11|68.9|ath:AT2G37790|aldehyde reductase [EC:1.1.1.21]	GO:0009526//plastid envelope;GO:0009570//chloroplast stroma;GO:0009534//chloroplast thylakoid	GO:0004033//aldo-keto reductase (NADP) activity	GO:0008152//metabolic process	gi|356567476|ref|XP_003551945.1|/0/PREDICTED: uncharacterized oxidoreductase At1g06690, chloroplastic-like [Glycine max]
Glyma08g12100	2611	80	390	3.47659	15.9779	2.20034	Up	2.56e-46	9.8e-45	-	-	-	-	gi|356528314|ref|XP_003532749.1|/0/PREDICTED: uncharacterized protein LOC100782887 [Glycine max]
Glyma09g29000	3476	39	190	1.27308	5.84704	2.19939	Up	2.42e-23	4.49e-22	K00924|1|0.0|869|aly:ARALYDRAFT_489442|[EC:2.7.1.-];K08286|5|2e-156|551|ath:AT4G28490|protein-serine/threonine kinase [EC:2.7.11.-]	-	GO:0016301//kinase activity	-	gi|356529403|ref|XP_003533283.1|/0/PREDICTED: receptor-like protein kinase HSL1-like [Glycine max]
Glyma10g28300	1236	23	112	2.11144	9.69308	2.19873	Up	2.47e-14	2.84e-13	-	GO:0031410//cytoplasmic vesicle	-	-	gi|356534973|ref|XP_003536025.1|/4.51098e-18/PREDICTED: hydrophobic protein LTI6A-like [Glycine max]
Glyma12g29630	1996	515	2507	29.2763	134.356	2.19825	Up	7.89e-288	2.71e-285	-	GO:0043231//intracellular membrane-bounded organelle	GO:0003824//catalytic activity	-	gi|356550208|ref|XP_003543480.1|/0/PREDICTED: F-box/kelch-repeat protein At5g60570-like [Glycine max]
Glyma11g15600	702	15	73	2.42451	11.1237	2.19787	Up	8.53e-10	6.94e-09	-	-	-	-	-
Glyma09g33530	2028	595	2893	33.2904	152.596	2.19654	Up	0	0	-	GO:0009526//plastid envelope;GO:0009534//chloroplast thylakoid;GO:0009526//plastid envelope;GO:0009534//chloroplast thylakoid;GO:0009526//plastid envelope;GO:0009534//chloroplast thylakoid;GO:0009526//plastid envelope;GO:0009534//chloroplast thylakoid;GO:0009526//plastid envelope;GO:0009534//chloroplast thylakoid	GO:0016651//oxidoreductase activity, acting on NAD(P)H;GO:0016651//oxidoreductase activity, acting on NAD(P)H;GO:0016651//oxidoreductase activity, acting on NAD(P)H;GO:0016651//oxidoreductase activity, acting on NAD(P)H;GO:0016651//oxidoreductase activity, acting on NAD(P)H	GO:0008152//metabolic process;GO:0008152//metabolic process;GO:0008152//metabolic process;GO:0008152//metabolic process;GO:0008152//metabolic process	gi|356497669|ref|XP_003517682.1|/0/PREDICTED: uncharacterized protein At4g37920, chloroplastic-like [Glycine max]
Glyma06g46420	2288	87	423	4.31453	19.7764	2.1965	Up	5.4e-50	2.25e-48	K13424|1|5e-23|108|pop:POPTR_577093|WRKY transcription factor 33	-	-	-	gi|356515294|ref|XP_003526336.1|/0/PREDICTED: probable WRKY transcription factor 31-like [Glycine max]
Glyma05g32040	1865	142	690	8.63931	39.5761	2.19564	Up	1.9e-80	1.31e-78	K09286|1|3e-27|121|ath:AT1G43160|EREBP-like factor	-	-	GO:0009737//response to abscisic acid stimulus;GO:0050794//regulation of cellular process;GO:0006950//response to stress	gi|255639269|gb|ACU19933.1|/7.26122e-85/unknown [Glycine max]
Glyma17g01145	608	7	34	1.30636	5.98188	2.19504	Up	3.43e-05	0.000159103	-	-	-	-	gi|357447997|ref|XP_003594274.1|/2.73748e-27/hypothetical protein MTR_2g026510 [Medicago truncatula]
Glyma16g33810	1486	7	34	0.534502	2.4475	2.19504	Up	3.43e-05	0.000159086	-	-	-	-	gi|356531064|ref|XP_003534098.1|/1.7512e-99/PREDICTED: putative GEM-like protein 8-like [Glycine max]
Glyma07g14070	498	20	97	4.55691	20.8355	2.19292	Up	1.48e-12	1.5e-11	K14517|1|2e-17|86.3|ath:AT5G47220|ethylene-responsive transcription factor 2;K09286|2|3e-17|85.9|vvi:100244353|EREBP-like factor	-	-	GO:0006351//transcription, DNA-dependent	gi|356523030|ref|XP_003530145.1|/1.16979e-68/PREDICTED: ethylene-responsive transcription factor 13-like [Glycine max]
Glyma07g33070	1385	6	29	0.491554	2.23981	2.18795	Up	0.000140883	0.000586587	K06892|1|8e-108|389|ath:AT3G19010|;K05282|3|3e-50|197|ath:AT4G25420|gibberellin 20-oxidase [EC:1.14.11.12]	-	GO:0003824//catalytic activity;GO:0046914//transition metal ion binding	GO:0008152//metabolic process	gi|356521471|ref|XP_003529379.1|/0/PREDICTED: gibberellin 20 oxidase 1-like [Glycine max]
Glyma13g09445	2633	6	29	0.258565	1.17817	2.18795	Up	0.000140883	0.00058653	K04733|1|1e-55|216|smo:SELMODRAFT_159261|interleukin-1 receptor-associated kinase 4 [EC:2.7.11.1];K00924|3|3e-55|215|aly:ARALYDRAFT_486409|[EC:2.7.1.-]	-	GO:0016301//kinase activity	-	gi|356551203|ref|XP_003543967.1|/0/PREDICTED: wall-associated receptor kinase 5-like [Glycine max]
Glyma17g03500	2619	18	87	0.779842	3.55342	2.18795	Up	2.27e-11	2.1e-10	K00666|1|1e-149|529|sbi:SORBI_10g012080|fatty-acyl-CoA synthase [EC:6.2.1.-];K01904|3|5e-36|151|sbi:SORBI_03g000610|4-coumarate--CoA ligase [EC:6.2.1.12]	GO:0042579//microbody	GO:0016405//CoA-ligase activity	GO:0044262//cellular carbohydrate metabolic process;GO:0032787//monocarboxylic acid metabolic process	gi|356564634|ref|XP_003550556.1|/0/PREDICTED: medium-chain-fatty-acid--CoA ligase-like [Glycine max]
Glyma19g41870	2063	35	169	1.92503	8.76294	2.18653	Up	8.79e-21	1.45e-19	K04345|1|2e-27|122|ath:AT2G20050|protein kinase A [EC:2.7.11.11]	-	GO:0004721//phosphoprotein phosphatase activity	-	gi|356572950|ref|XP_003554628.1|/0/PREDICTED: probable protein phosphatase 2C 73-like [Glycine max]
Glyma19g38510	468	35	169	8.48578	38.6281	2.18653	Up	8.79e-21	1.45e-19	-	-	-	-	gi|356570889|ref|XP_003553616.1|/5.29455e-75/PREDICTED: uncharacterized protein LOC100786476 [Glycine max]
Glyma19g34410	771	81	391	11.9207	54.2481	2.18611	Up	4.51e-46	1.72e-44	K02721|1|2e-30|130|vvi:100256361|photosystem II PsbW protein	GO:0009534//chloroplast thylakoid;GO:0016020//membrane	-	-	gi|351727755|ref|NP_001235636.1|/2.63083e-48/uncharacterized protein LOC100306223 [Glycine max]
Glyma16g27880	1471	545	2627	42.0391	191.034	2.18402	Up	4.35e-299	1.57e-296	K00430|1|1e-110|398|gmx:100777390|peroxidase [EC:1.11.1.7]	-	GO:0046872//metal ion binding;GO:0003824//catalytic activity	-	gi|363814589|ref|NP_001242769.1|/0/peroxidase precursor [Glycine max]
Glyma15g16530	1330	11	53	0.938449	4.26272	2.18342	Up	2.11e-07	1.33e-06	K14837|1|3e-17|88.2|rcu:RCOM_1278180|nucleolar protein 12;K03243|2|9e-13|73.2|aly:ARALYDRAFT_313019|translation initiation factor 5B	-	-	-	gi|356556128|ref|XP_003546379.1|/2.12164e-85/PREDICTED: uncharacterized protein LOC100786210 [Glycine max]
Glyma11g06960	2181	11	53	0.572278	2.59946	2.18342	Up	2.11e-07	1.33e-06	K09060|1|1e-117|422|gmx:778191|plant G-box-binding factor	GO:0043231//intracellular membrane-bounded organelle;GO:0043231//intracellular membrane-bounded organelle;GO:0043231//intracellular membrane-bounded organelle;GO:0043231//intracellular membrane-bounded organelle	GO:0003677//DNA binding;GO:0001071//nucleic acid binding transcription factor activity;GO:0005515//protein binding;GO:0003677//DNA binding;GO:0001071//nucleic acid binding transcription factor activity;GO:0005515//protein binding;GO:0003677//DNA binding;GO:0001071//nucleic acid binding transcription factor activity;GO:0005515//protein binding;GO:0003677//DNA binding;GO:0001071//nucleic acid bindi…	GO:0006351//transcription, DNA-dependent;GO:0006351//transcription, DNA-dependent;GO:0006351//transcription, DNA-dependent;GO:0006351//transcription, DNA-dependent	gi|351727162|ref|NP_001237919.1|/5.50219e-168/G-box binding factor [Glycine max]
Glyma13g00480	1536	33	159	2.43777	11.0731	2.18342	Up	1.32e-19	2.05e-18	K13422|1|1e-05|50.1|mtr:MTR_8g067280|transcription factor MYC2	-	-	GO:0008152//metabolic process	gi|356548804|ref|XP_003542789.1|/9.69159e-101/PREDICTED: transcription factor bHLH35-like [Glycine max]
Glyma17g08020	2431	16	77	0.746801	3.38819	2.18172	Up	3.51e-10	2.94e-09	K03283|1|0.0|1157|gmx:100782173|heat shock 70kDa protein 1/8	-	GO:0016628//oxidoreductase activity, acting on the CH-CH group of donors, NAD or NADP as acceptor;GO:0032559	GO:0008152//metabolic process;GO:0050896//response to stimulus	gi|356562559|ref|XP_003549537.1|/0/PREDICTED: heat shock 70 kDa protein-like [Glycine max]
Glyma07g04460	1918	53	255	3.13543	14.2218	2.18137	Up	1.62e-30	3.93e-29	K05658|1|4e-98|357|vvi:100262734|ATP-binding cassette, subfamily B (MDR/TAP), member 1;K00924|2|3e-91|334|osa:4337593|[EC:2.7.1.-]	-	GO:0004672//protein kinase activity;GO:0032559	GO:0006464//cellular protein modification process	gi|356519790|ref|XP_003528552.1|/0/PREDICTED: putative receptor-like protein kinase At1g72540-like [Glycine max]
Glyma13g06930	2486	53	255	2.41905	10.9724	2.18137	Up	1.62e-30	3.93e-29	K14207|1|6e-135|479|vvi:100258371|solute carrier family 38 (sodium-coupled neutral amino acid transporter), member 2	GO:0044464//cell part;GO:0044464//cell part;GO:0044464//cell part	-	GO:0071241//cellular response to inorganic substance;GO:0010039//response to iron ion;GO:0009723//response to ethylene stimulus;GO:0071241//cellular response to inorganic substance;GO:0010039//response to iron ion;GO:0009723//response to ethylene stimulus;GO:0071241//cellular response to inorganic substance;GO:0010039//response to iron ion;GO:0009723//response to ethylene stimulus	gi|356551318|ref|XP_003544023.1|/0/PREDICTED: sodium-coupled neutral amino acid transporter 1-like [Glycine max]
Glyma20g36460	834	36	173	4.89786	22.1892	2.17964	Up	3.66e-21	6.16e-20	-	-	-	-	gi|356576664|ref|XP_003556450.1|/7.34504e-103/PREDICTED: putative DNA-binding protein ESCAROLA-like [Glycine max]
Glyma16g04850	624	77	370	14.0015	63.4278	2.17953	Up	1.58e-43	5.66e-42	-	-	-	-	-
Glyma02g43040	1257	372	1786	33.5797	151.988	2.17829	Up	2.6e-203	5.6e-201	K00522|1|2e-84|311|gmx:547476|ferritin heavy chain [EC:1.16.3.1]	GO:0009536//plastid;GO:0009536//plastid	GO:0016724;GO:0005506//iron ion binding;GO:0016724;GO:0005506//iron ion binding	GO:0008152//metabolic process;GO:0000041//transition metal ion transport;GO:0006875//cellular metal ion homeostasis;GO:0008152//metabolic process;GO:0000041//transition metal ion transport;GO:0006875//cellular metal ion homeostasis	gi|356499189|ref|XP_003518424.1|/1.57809e-117/PREDICTED: ferritin-4, chloroplastic-like [Glycine max]
Glyma09g41450	1351	10	48	0.839875	3.80056	2.17797	Up	8.45e-07	4.92e-06	K00430|1|1e-113|408|rcu:RCOM_0688840|peroxidase [EC:1.11.1.7]	-	GO:0016209//antioxidant activity;GO:0005506//iron ion binding;GO:0003824//catalytic activity	GO:0042743//hydrogen peroxide metabolic process;GO:0006950//response to stress	gi|356532187|ref|XP_003534655.1|/5.7574e-171/PREDICTED: cationic peroxidase 1-like [Glycine max]
Glyma06g11390	1327	25	120	2.13766	9.67325	2.17797	Up	4.25e-15	5.11e-14	-	GO:0031224//intrinsic to membrane	GO:0016798//hydrolase activity, acting on glycosyl bonds	GO:0008152//metabolic process	gi|356518513|ref|XP_003527923.1|/0/PREDICTED: lichenase-like [Glycine max]
Glyma09g23720	1356	36	172	3.0124	13.5685	2.17127	Up	5.91e-21	9.85e-20	K13263|1|1e-109|395|gmx:100101902|isoflavone 7-O-glucosyltransferase [EC:2.4.1.170];K08237|2|2e-67|254|vvi:100246482|hydroquinone glucosyltransferase [EC:2.4.1.218]	-	-	-	gi|356530804|ref|XP_003533970.1|/0/PREDICTED: anthocyanidin 5,3-O-glucosyltransferase-like [Glycine max]
Glyma10g11985	2005	232	1107	13.1294	59.0603	2.16939	Up	4.26e-126	5.01e-124	K14431|1|0.0|704|gmx:100799713|transcription factor TGA	GO:0043231//intracellular membrane-bounded organelle	GO:0003677//DNA binding;GO:0001071//nucleic acid binding transcription factor activity;GO:0005515//protein binding	GO:0006351//transcription, DNA-dependent	gi|356537325|ref|XP_003537178.1|/0/PREDICTED: transcription factor HBP-1b(c1)-like [Glycine max]
Glyma18g04340	1795	13	62	0.821767	3.69479	2.16869	Up	2.16e-08	1.53e-07	K00924|1|7e-143|505|osa:4337593|[EC:2.7.1.-];K05658|4|3e-121|433|vvi:100262734|ATP-binding cassette, subfamily B (MDR/TAP), member 1	GO:0043231//intracellular membrane-bounded organelle	GO:0004713//protein tyrosine kinase activity;GO:0032559;GO:0004713//protein tyrosine kinase activity;GO:0032559	GO:0006464//cellular protein modification process;GO:0006464//cellular protein modification process	gi|351721797|ref|NP_001235430.1|/0/protein kinase [Glycine max]
Glyma10g11700	2089	47	224	2.55287	11.4702	2.1677	Up	8.6e-27	1.82e-25	K13366|1|0.0|951|gmx:100805182|polyamine oxidase (propane-1,3-diamine-forming) [EC:1.5.3.14]	-	GO:0016647//oxidoreductase activity, acting on the CH-NH group of donors, oxygen as acceptor;GO:0050662//coenzyme binding	GO:0008152//metabolic process	gi|356534600|ref|XP_003535841.1|/0/PREDICTED: polyamine oxidase 1-like [Glycine max]
Glyma16g04050	2728	42	200	1.74693	7.84238	2.16647	Up	4.58e-24	8.77e-23	K03294|1|7e-58|224|gmx:100776671|basic amino acid/polyamine antiporter, APA family	GO:0031224//intrinsic to membrane;GO:0031224//intrinsic to membrane	GO:0005275//amine transmembrane transporter activity;GO:0005275//amine transmembrane transporter activity	GO:0006865//amino acid transport;GO:0006865//amino acid transport	gi|356560811|ref|XP_003548680.1|/0/PREDICTED: low affinity cationic amino acid transporter 2-like [Glycine max]
Glyma02g04820	1303	16	76	1.3933	6.23924	2.16286	Up	5.67e-10	4.68e-09	K01183|1|0.0|634|gmx:547572|chitinase [EC:3.2.1.14]	-	GO:0004553//hydrolase activity, hydrolyzing O-glycosyl compounds;GO:0030247//polysaccharide binding;GO:0004553//hydrolase activity, hydrolyzing O-glycosyl compounds;GO:0030247//polysaccharide binding;GO:0004553//hydrolase activity, hydrolyzing O-glycosyl compounds;GO:0030247//polysaccharide binding	GO:0006950//response to stress;GO:0006026;GO:0006950//response to stress;GO:0006026;GO:0006950//response to stress;GO:0006026	gi|351723511|ref|NP_001238561.1|/0/chitinase class I precursor [Glycine max]
Glyma02g07950	1117	72	342	7.3139	32.7518	2.16286	Up	5.53e-40	1.79e-38	K07442|1|2e-07|55.5|aly:ARALYDRAFT_325929|tRNA (adenine57-N1/adenine58-N1)-methyltransferase [EC:2.1.1.219 2.1.1.220]	-	-	-	gi|356498803|ref|XP_003518238.1|/1.29478e-29/PREDICTED: uncharacterized protein LOC100803573 [Glycine max]
Glyma17g17120	717	8	38	1.26602	5.66926	2.16286	Up	1.37e-05	6.8e-05	-	-	-	-	gi|356563499|ref|XP_003549999.1|/9.7123e-39/PREDICTED: phytosulfokines 5-like [Glycine max]
Glyma15g01490	4595	20	95	0.493872	2.21157	2.16286	Up	3.86e-12	3.79e-11	K05681|1|4e-51|202|cme:CMS467C|ATP-binding cassette, subfamily G (WHITE), member 2;K12843|5|7e-46|185|vvi:100248403|U4/U6 small nuclear ribonucleoprotein PRP3	GO:0044464//cell part	GO:0042626//ATPase activity, coupled to transmembrane movement of substances;GO:0015604//organic phosphonate transmembrane transporter activity;GO:0032559	GO:0009207	gi|356555825|ref|XP_003546230.1|/0/PREDICTED: pleiotropic drug resistance protein 1-like [Glycine max]
Glyma07g10070	1288	715	3393	62.9883	281.793	2.16148	Up	0	0	-	-	-	-	gi|351724117|ref|NP_001234999.1|/1.88002e-115/uncharacterized protein LOC100306435 [Glycine max]
Glyma01g42420	3082	51	242	1.87762	8.39934	2.16137	Up	1.01e-28	2.3e-27	K01115|1|0.0|1287|rcu:RCOM_1613030|phospholipase D [EC:3.1.4.4]	GO:0044464//cell part	GO:0046872//metal ion binding;GO:0004620//phospholipase activity	GO:0006650//glycerophospholipid metabolic process	gi|356497199|ref|XP_003517450.1|/0/PREDICTED: phospholipase D gamma 1-like isoform 1 [Glycine max]
Glyma08g27794	1025	490	2325	54.2428	242.639	2.16131	Up	1.66e-261	4.86e-259	-	-	-	-	gi|358248476|ref|NP_001239632.1|/9.01891e-51/uncharacterized protein LOC100789250 [Glycine max]
Glyma18g51100	3487	39	185	1.26906	5.67521	2.16091	Up	2.64e-22	4.68e-21	-	-	GO:0016772//transferase activity, transferring phosphorus-containing groups;GO:0016772//transferase activity, transferring phosphorus-containing groups	GO:0006796//phosphate-containing compound metabolic process;GO:0006796//phosphate-containing compound metabolic process	gi|356568847|ref|XP_003552619.1|/0/PREDICTED: probable phosphatidylinositol 4-kinase type 2-beta At1g26270-like [Glycine max]
Glyma08g23640	1285	69	327	6.09278	27.2212	2.15956	Up	3.14e-38	9.68e-37	-	GO:0005576//extracellular region;GO:0009532//plastid stroma	GO:0003824//catalytic activity;GO:0048037//cofactor binding	-	gi|356526300|ref|XP_003531756.1|/1.42145e-147/PREDICTED: uncharacterized protein LOC100810662 [Glycine max]
Glyma14g38650	3739	42	199	1.27457	5.69324	2.15924	Up	7.37e-24	1.4e-22	K04733|1|8e-72|271|smo:SELMODRAFT_159261|interleukin-1 receptor-associated kinase 4 [EC:2.7.11.1];K13430|5|1e-67|257|sbi:SORBI_04g020990|serine/threonine-protein kinase PBS1 [EC:2.7.11.1]	GO:0031224//intrinsic to membrane	GO:0004672//protein kinase activity;GO:0032559	GO:0006464//cellular protein modification process	gi|356551958|ref|XP_003544339.1|/0/PREDICTED: probable LRR receptor-like serine/threonine-protein kinase At1g06840-like [Glycine max]
Glyma20g23090	909	64	303	7.98888	35.6567	2.15811	Up	1.64e-35	4.68e-34	K06674|1|9e-08|55.8|vcn:VOLCADRAFT_106052|structural maintenance of chromosome 2	-	-	GO:0050896//response to stimulus	gi|351726044|ref|NP_001237625.1|/1.95664e-83/uncharacterized protein LOC100305594 [Glycine max]
Glyma03g40495	560	36	170	7.29431	32.4731	2.1544	Up	1.53e-20	2.49e-19	-	-	-	-	-
Glyma12g32030	3615	17	80	0.533593	2.36725	2.1494	Up	2.33e-10	1.98e-09	K05387|1|0.0|1172|aly:ARALYDRAFT_470513|glutamate receptor, ionotropic, other eukaryote	GO:0030313;GO:0031224//intrinsic to membrane	GO:0008066//glutamate receptor activity;GO:0005231//excitatory extracellular ligand-gated ion channel activity	GO:0007166//cell surface receptor signaling pathway;GO:0006810//transport	gi|356542088|ref|XP_003539503.1|/0/PREDICTED: glutamate receptor 3.4-like [Glycine max]
Glyma07g05740	1395	163	767	13.2582	58.8144	2.14929	Up	6.42e-87	4.78e-85	K13422|1|4e-50|197|aly:ARALYDRAFT_890840|transcription factor MYC2	-	-	-	gi|356520239|ref|XP_003528771.1|/0/PREDICTED: transcription factor MYC2-like [Glycine max]
Glyma15g04280	1221	10	47	0.929296	4.1176	2.14759	Up	1.37e-06	7.78e-06	K00924|1|3e-144|509|osa:4337593|[EC:2.7.1.-];K05658|4|1e-115|414|vvi:100262734|ATP-binding cassette, subfamily B (MDR/TAP), member 1	GO:0016020//membrane	GO:0004672//protein kinase activity;GO:0032559	GO:0006952//defense response;GO:0006464//cellular protein modification process	gi|363807636|ref|NP_001242670.1|/0/uncharacterized protein LOC100798404 [Glycine max]
Glyma07g02180	2706	183	860	7.67349	33.9964	2.14743	Up	3.88e-97	3.32e-95	K01904|1|3e-17|87.4|ppp:PHYPADRAFT_209184|4-coumarate--CoA ligase [EC:6.2.1.12];K10526|3|7e-16|82.8|zma:100274307|OPC-8:0 CoA ligase 1 [EC:6.2.1.-]	GO:0044464//cell part;GO:0044464//cell part;GO:0044464//cell part;GO:0044464//cell part	GO:0016405//CoA-ligase activity;GO:0032559;GO:0016405//CoA-ligase activity;GO:0032559;GO:0032559;GO:0016405//CoA-ligase activity;GO:0032559	-	gi|356523048|ref|XP_003530154.1|/0/PREDICTED: acyl-CoA synthetase family member 3, mitochondrial-like [Glycine max]
Glyma01g38920	2758	43	202	1.76907	7.83465	2.14688	Up	4.93e-24	9.42e-23	K04733|1|1e-37|156|smo:SELMODRAFT_230241|interleukin-1 receptor-associated kinase 4 [EC:2.7.11.1];K13429|3|3e-35|149|sbi:SORBI_02g029560|chitin elicitor receptor kinase 1;K00924|5|1e-32|140|aly:ARALYDRAFT_313416|[EC:2.7.1.-]	-	GO:0016301//kinase activity;GO:0016301//kinase activity	-	gi|356496836|ref|XP_003517271.1|/0/PREDICTED: wall-associated receptor kinase-like 14-like [Glycine max]
Glyma09g33610	972	41	192	4.78616	21.1299	2.14234	Up	7.35e-23	1.33e-21	-	GO:0016020//membrane	-	-	gi|356531395|ref|XP_003534263.1|/3.47343e-49/PREDICTED: uncharacterized protein At5g65660-like [Glycine max]
Glyma10g35280	2614	22	103	0.954964	4.21496	2.142	Up	6.55e-13	6.82e-12	K15015|1|0.0|893|gmx:100810530|solute carrier family 32 (vesicular inhibitory amino acid transporter)	GO:0031224//intrinsic to membrane;GO:0031090//organelle membrane;GO:0031090//organelle membrane	GO:0005275//amine transmembrane transporter activity;GO:0005275//amine transmembrane transporter activity	-	gi|356535615|ref|XP_003536340.1|/0/PREDICTED: vacuolar amino acid transporter 1-like [Glycine max]
Glyma07g15800	718	1200	5613	189.639	836.244	2.14067	Up	0	0	-	-	-	-	gi|351723977|ref|NP_001235506.1|/6.54493e-19/metallothionein type 2 [Glycine max]
Glyma02g38190	2560	43	201	1.90589	8.39882	2.13972	Up	7.92e-24	1.5e-22	-	GO:0016020//membrane	-	-	gi|356500783|ref|XP_003519210.1|/0/PREDICTED: uncharacterized protein LOC100817275 [Glycine max]
Glyma08g07816	2328	21	98	1.02354	4.50304	2.13733	Up	2.56e-12	2.55e-11	-	-	-	-	gi|356510683|ref|XP_003524065.1|/0/PREDICTED: uncharacterized protein LOC100797813 [Glycine max]
Glyma19g43460	1252	6	28	0.543772	2.3923	2.13733	Up	0.000229844	0.000921121	K01183|1|1e-14|79.3|pop:POPTR_831333|chitinase [EC:3.2.1.14]	-	GO:0030247//polysaccharide binding	GO:0006952//defense response	gi|356573103|ref|XP_003554704.1|/1.43778e-120/PREDICTED: pro-hevein [Glycine max]
Glyma18g51380	2025	354	1652	19.8357	87.2664	2.13733	Up	8.47e-184	1.58e-181	K01611|1|0.0|723|gmx:100800410|S-adenosylmethionine decarboxylase [EC:4.1.1.50]	-	GO:0016831//carboxy-lyase activity;GO:0016831//carboxy-lyase activity;GO:0016831//carboxy-lyase activity	GO:0006596//polyamine biosynthetic process;GO:0006596//polyamine biosynthetic process;GO:0006596//polyamine biosynthetic process	gi|356568871|ref|XP_003552631.1|/0/PREDICTED: LOW QUALITY PROTEIN: S-adenosylmethionine decarboxylase proenzyme-like [Glycine max]
Glyma04g43110	3043	12	56	0.447455	1.96856	2.13733	Up	1.39e-07	8.93e-07	-	GO:0016020//membrane;GO:0016020//membrane;GO:0016020//membrane	-	-	gi|356509442|ref|XP_003523458.1|/0/PREDICTED: UPF0695 membrane protein C977.11/PB8B6.06c-like [Glycine max]
Glyma09g12148	754	12	56	1.80584	7.94473	2.13733	Up	1.39e-07	8.93e-07	-	-	-	-	gi|351721038|ref|NP_001237708.1|/7.42038e-24/uncharacterized protein LOC100306623 [Glycine max]
Glyma12g12850	2019	6	28	0.337198	1.48349	2.13733	Up	0.000229844	0.000920946	K04733|1|3e-53|208|smo:SELMODRAFT_159261|interleukin-1 receptor-associated kinase 4 [EC:2.7.11.1];K13416|3|5e-49|194|ath:AT4G33430|brassinosteroid insensitive 1-associated receptor kinase 1 [EC:2.7.10.1 2.7.11.1]	-	GO:0004713//protein tyrosine kinase activity;GO:0000166//nucleotide binding	-	gi|356544956|ref|XP_003540912.1|/0/PREDICTED: probable L-type lectin-domain containing receptor kinase VII.2-like [Glycine max]
Glyma04g38180	240	6	28	2.83668	12.4798	2.13733	Up	0.000229844	0.000921033	K14488|1|3e-19|91.3|pop:POPTR_574266|SAUR family protein	-	-	-	gi|224146373|ref|XP_002325984.1|/5.11908e-18/SAUR family protein [Populus trichocarpa]
Glyma03g39940	1816	6	28	0.374891	1.64932	2.13733	Up	0.000229844	0.000920859	K00924|1|3e-07|55.5|ath:AT5G22850|[EC:2.7.1.-]	-	GO:0004175//endopeptidase activity	GO:0019538//protein metabolic process	gi|14549156|sp|P13917.2|7SB1_SOYBN/0/RecName: Full=Basic 7S globulin; AltName: Full=SBg7S; Short=Bg; Contains: RecName: Full=Basic 7S globulin high kDa subunit; Contains: RecName: Full=Basic 7S globulin low kDa subunit; Flags: Precursor
Glyma09g16930	2473	6	28	0.275294	1.21115	2.13733	Up	0.000229844	0.000921208	K04733|1|3e-54|212|smo:SELMODRAFT_33807|interleukin-1 receptor-associated kinase 4 [EC:2.7.11.1];K00924|3|7e-50|197|ath:AT4G35600|[EC:2.7.1.-]	-	GO:0005488//binding;GO:0004672//protein kinase activity	-	gi|356533133|ref|XP_003535122.1|/0/PREDICTED: probable L-type lectin-domain containing receptor kinase S.5-like [Glycine max]
Glyma19g43150	1607	139	648	9.81451	43.1342	2.13584	Up	3.89e-73	2.42e-71	K01738|1|6e-153|539|gmx:100794958|cysteine synthase A [EC:2.5.1.47]	GO:0044424//intracellular part	GO:0016835//carbon-oxygen lyase activity;GO:0016765//transferase activity, transferring alkyl or aryl (other than methyl) groups;GO:0048037//cofactor binding	GO:0006563//L-serine metabolic process;GO:0000097//sulfur amino acid biosynthetic process	gi|356573072|ref|XP_003554689.1|/7.46635e-152/PREDICTED: cysteine synthase-like [Glycine max]
Glyma14g06080	1950	60	279	3.49129	15.3049	2.13216	Up	2.38e-32	6.13e-31	K09286|1|1e-24|113|aly:ARALYDRAFT_487335|EREBP-like factor	GO:0043231//intracellular membrane-bounded organelle;GO:0043231//intracellular membrane-bounded organelle	GO:0003676//nucleic acid binding;GO:0001071//nucleic acid binding transcription factor activity;GO:0003676//nucleic acid binding;GO:0001071//nucleic acid binding transcription factor activity	GO:0006351//transcription, DNA-dependent;GO:0006351//transcription, DNA-dependent	gi|407907362|gb|AFU35563.1|/0/DRE-binding protein 2A;2 [Glycine max]
Glyma09g00480	1328	17	79	1.45251	6.36343	2.13125	Up	3.75e-10	3.13e-09	K00430|1|0.0|652|gmx:100793330|peroxidase [EC:1.11.1.7]	GO:0044464//cell part	GO:0005506//iron ion binding;GO:0003824//catalytic activity;GO:0016209//antioxidant activity	GO:0008152//metabolic process;GO:0006950//response to stress	gi|356531766|ref|XP_003534447.1|/0/PREDICTED: peroxidase 17-like [Glycine max]
Glyma06g15470	1609	28	130	1.97457	8.6427	2.12995	Up	7.81e-16	9.85e-15	-	-	-	-	gi|356518736|ref|XP_003528034.1|/1.11795e-153/PREDICTED: auxin-induced protein 5NG4-like [Glycine max]
Glyma15g18970	1389	113	524	9.23094	40.3544	2.12818	Up	3.32e-59	1.66e-57	K08064|1|7e-35|146|sbi:SORBI_01g045500|nuclear transcription factor Y, alpha	-	-	-	gi|356556318|ref|XP_003546473.1|/2.30269e-130/PREDICTED: nuclear transcription factor Y subunit A-3-like [Glycine max]
Glyma13g37731	701	11	51	1.78051	7.78242	2.12793	Up	5.54e-07	3.3e-06	-	-	-	-	gi|356549964|ref|XP_003543360.1|/3.20284e-31/PREDICTED: uncharacterized protein LOC100795182 [Glycine max]
Glyma14g21901	3811	11	51	0.327509	1.43151	2.12793	Up	5.54e-07	3.3e-06	K00924|1|0.0|993|ath:AT5G25930|[EC:2.7.1.-]	GO:0016020//membrane	GO:0016491//oxidoreductase activity;GO:0004674//protein serine/threonine kinase activity;GO:0000166//nucleotide binding	GO:0008152//metabolic process	gi|356554533|ref|XP_003545600.1|/0/PREDICTED: receptor-like protein kinase HSL1-like [Glycine max]
Glyma04g05510	2204	19	88	0.978164	4.27104	2.12644	Up	3.92e-11	3.56e-10	K00517|1|1e-161|568|osa:4341325|[EC:1.14.-.-];K15747|2|8e-21|100|osa:4331152|cytochrome P450, family 97, subfamily A (beta-ring hydroxylase) [EC:1.14.-.-];K10717|3|1e-20|100|gmx:100812567|cytokinin trans-hydroxylase	-	GO:0016712//oxidoreductase activity, acting on paired donors, with incorporation or reduction of molecular oxygen, reduced flavin or flavoprotein as one donor, and incorporation of one atom of oxygen;GO:0005506//iron ion binding;GO:0016712//oxidoreductase activity, acting on paired donors, with incorporation or reduction of molecular oxygen, reduced flavin or flavoprotein as one donor, and incorp…	GO:0060918//auxin transport;GO:0009813//flavonoid biosynthetic process;GO:0009933//meristem structural organization;GO:0010346;GO:0016109;GO:0060918//auxin transport;GO:0009813//flavonoid biosynthetic process;GO:0009933//meristem structural organization;GO:0010346;GO:0016109	gi|356509826|ref|XP_003523646.1|/0/PREDICTED: thromboxane-A synthase-like [Glycine max]
Glyma09g41850	1583	35	162	2.50875	10.947	2.1255	Up	2.45e-19	3.77e-18	K05279|1|2e-81|301|pop:POPTR_834247|flavonol 3-O-methyltransferase [EC:2.1.1.76];K13066|5|1e-79|295|pop:POPTR_824484|caffeic acid 3-O-methyltransferase [EC:2.1.1.68]	-	GO:0008171//O-methyltransferase activity	-	gi|363814304|ref|NP_001242792.1|/0/uncharacterized protein LOC100779492 [Glycine max]
Glyma0589s00200	3539	8	37	0.256495	1.11836	2.12439	Up	2.23e-05	0.000106504	K13457|1|3e-133|474|vvi:100252764|disease resistance protein RPM1	-	GO:0032559	GO:0012501//programmed cell death;GO:0006950//response to stress	gi|356577907|ref|XP_003557063.1|/0/PREDICTED: disease resistance protein RPM1-like [Glycine max]
Glyma04g15456	2841	24	111	0.958539	4.1794	2.12439	Up	1.11e-13	1.22e-12	K04733|1|4e-61|234|smo:SELMODRAFT_33807|interleukin-1 receptor-associated kinase 4 [EC:2.7.11.1];K13430|3|7e-59|227|zma:100283091|serine/threonine-protein kinase PBS1 [EC:2.7.11.1]	-	GO:0016740//transferase activity	-	gi|356510387|ref|XP_003523920.1|/0/PREDICTED: cysteine-rich receptor-like protein kinase 10-like [Glycine max]
Glyma16g04210	738	50	231	7.68747	33.4825	2.12283	Up	6.61e-27	1.41e-25	-	-	-	-	gi|356560841|ref|XP_003548695.1|/4.04775e-35/PREDICTED: uncharacterized protein LOC100794528 [Glycine max]
Glyma03g34480	2438	41	189	1.90818	8.29259	2.11962	Up	3.03e-22	5.35e-21	K13496|1|2e-147|521|ath:AT2G36800|UDP-glucosyl transferase 73C [EC:2.4.1.-]	-	GO:0016758//transferase activity, transferring hexosyl groups	-	gi|356505287|ref|XP_003521423.1|/0/PREDICTED: UDP-glycosyltransferase 73C1-like [Glycine max]
Glyma07g30810	1734	30	138	1.9631	8.51319	2.11657	Up	1.33e-16	1.76e-15	-	-	-	-	gi|356521285|ref|XP_003529287.1|/0/PREDICTED: uncharacterized protein LOC100806717 [Glycine max]
Glyma08g23590	2307	109	501	5.36104	23.2302	2.11542	Up	2.91e-56	1.39e-54	-	-	-	-	gi|356526292|ref|XP_003531752.1|/0/PREDICTED: uncharacterized protein LOC100808512 [Glycine max]
Glyma17g06610	1279	288	1323	25.55	110.65	2.11461	Up	1.31e-145	1.84e-143	K13422|1|3e-11|67.8|ppp:PHYPADRAFT_164647|transcription factor MYC2	-	GO:0016491//oxidoreductase activity;GO:0001071//nucleic acid binding transcription factor activity;GO:0016491//oxidoreductase activity	GO:0006351//transcription, DNA-dependent	gi|255634465|gb|ACU17597.1|/1.25737e-73/unknown [Glycine max]
Glyma02g07990	1417	27	124	2.16204	9.36082	2.11424	Up	4.86e-15	5.81e-14	-	-	-	-	gi|358248840|ref|NP_001239693.1|/1.24457e-147/uncharacterized protein LOC100810509 [Glycine max]
Glyma12g14070	1338	33	151	2.79851	12.0721	2.10894	Up	5.88e-18	8.41e-17	K07976|1|9e-114|408|ath:AT5G60860|Rab family, other	-	GO:0032561//guanyl ribonucleotide binding;GO:0003824//catalytic activity	GO:0006810//transport;GO:0035556//intracellular signal transduction	gi|356543002|ref|XP_003539952.1|/1.12168e-118/PREDICTED: ras-related protein RABA1f-like [Glycine max]
Glyma03g35960	684	7	32	1.16121	5.00445	2.10758	Up	9.07e-05	0.000390494	K08488|1|7e-19|92.0|ath:AT1G32270|syntaxin 7	-	-	-	gi|356505426|ref|XP_003521492.1|/6.73398e-119/PREDICTED: putative syntaxin-24-like [Glycine max]
Glyma19g25085	3822	14	64	0.41563	1.79123	2.10758	Up	2.29e-08	1.61e-07	-	-	-	-	gi|358248868|ref|NP_001239698.1|/2.09541e-47/uncharacterized protein LOC100785165 [Glycine max]
Glyma11g29720	2415	28	128	1.31556	5.66963	2.10758	Up	2.01e-15	2.47e-14	K13424|1|2e-156|551|vvi:100243352|WRKY transcription factor 33	-	-	-	gi|356539680|ref|XP_003538323.1|/0/PREDICTED: probable WRKY transcription factor 4 [Glycine max]
Glyma15g08560	1188	46	210	4.39351	18.9088	2.10562	Up	2.33e-24	4.51e-23	K14517|1|8e-26|116|ath:AT5G47220|ethylene-responsive transcription factor 2;K14516|2|6e-23|106|mtr:MTR_1g043350|ethylene-responsive transcription factor 1	-	-	-	gi|356555384|ref|XP_003546012.1|/1.06015e-93/PREDICTED: pathogenesis-related genes transcriptional activator PTI5-like [Glycine max]
Glyma15g23830	1042	463	2111	50.4177	216.712	2.10378	Up	1.09e-229	2.75e-227	-	-	-	-	gi|806310|gb|AAA66288.1|/1.49022e-24/proline-rich protein [Glycine max]
Glyma07g30740	962	9	41	1.06154	4.55902	2.10256	Up	8.9e-06	4.54e-05	-	-	-	-	gi|356521281|ref|XP_003529285.1|/8.32858e-88/PREDICTED: uncharacterized protein LOC100805649 [Glycine max]
Glyma06g06300	1369	60	273	4.97299	21.3315	2.1008	Up	3.98e-31	9.8e-30	K12135|1|4e-50|197|aly:ARALYDRAFT_488429|zinc finger protein CONSTANS;K12128|4|1e-09|62.8|aly:ARALYDRAFT_483843|pseudo-response regulator 9;K03539|5|6e-09|60.5|bdi:100830772|ribonuclease P/MRP protein subunit RPP1 [EC:3.1.26.5]	-	-	-	gi|356514845|ref|XP_003526113.1|/1.07626e-148/PREDICTED: zinc finger protein CONSTANS-LIKE 4-like [Glycine max]
Glyma15g20180	3483	79	359	2.57361	11.0256	2.09899	Up	2.15e-40	7.05e-39	K00695|1|0.0|1335|gmx:547508|sucrose synthase [EC:2.4.1.13]	-	GO:0035251//UDP-glucosyltransferase activity;GO:0035251//UDP-glucosyltransferase activity;GO:0035251//UDP-glucosyltransferase activity	GO:0005984//disaccharide metabolic process;GO:0044403//symbiosis, encompassing mutualism through parasitism;GO:0005984//disaccharide metabolic process;GO:0044403//symbiosis, encompassing mutualism through parasitism;GO:0005984//disaccharide metabolic process;GO:0044403//symbiosis, encompassing mutualism through parasitism	gi|356556424|ref|XP_003546526.1|/0/PREDICTED: sucrose synthase-like [Glycine max]
Glyma08g13271	593	13	59	2.48747	10.6429	2.09714	Up	9.07e-08	5.99e-07	-	-	-	-	-
Glyma18g06360	2397	15	68	0.710057	3.03461	2.09551	Up	9.33e-09	6.82e-08	K13424|1|1e-147|522|vvi:100243352|WRKY transcription factor 33	-	-	-	gi|356565954|ref|XP_003551200.1|/0/PREDICTED: probable WRKY transcription factor 33 [Glycine max]
Glyma03g37310	681	17	77	2.83251	12.095	2.09426	Up	9.67e-10	7.82e-09	-	-	-	-	gi|351726544|ref|NP_001237642.1|/3.26711e-49/uncharacterized protein LOC100500411 [Glycine max]
Glyma10g33970	4251	19	86	0.507145	2.16406	2.09327	Up	1.01e-10	8.85e-10	K00924|1|3e-114|411|ath:AT1G75820|[EC:2.7.1.-]	GO:0016020//membrane;GO:0016020//membrane	GO:0004672//protein kinase activity;GO:0004872//receptor activity;GO:0000166//nucleotide binding;GO:0004872//receptor activity;GO:0005488//binding;GO:0016301//kinase activity	GO:0009987//cellular process;GO:0006952//defense response;GO:0009719;GO:0008152//metabolic process;GO:0006950//response to stress	gi|356533862|ref|XP_003535477.1|/0/PREDICTED: receptor-like protein kinase-like [Glycine max]
Glyma18g38670	1461	65	293	5.04816	21.4526	2.08732	Up	4.93e-33	1.3e-31	K00083|1|3e-132|470|pop:POPTR_667694|cinnamyl-alcohol dehydrogenase [EC:1.1.1.195]	-	GO:0016491//oxidoreductase activity;GO:0046914//transition metal ion binding	GO:0008152//metabolic process	gi|356567911|ref|XP_003552158.1|/0/PREDICTED: probable mannitol dehydrogenase-like [Glycine max]
Glyma10g34490	2056	71	320	3.91837	16.649	2.08711	Up	6.28e-36	1.81e-34	K00873|1|0.0|886|vvi:100261276|pyruvate kinase [EC:2.7.1.40]	GO:0044464//cell part	GO:0031420;GO:0016301//kinase activity	GO:0006796//phosphate-containing compound metabolic process;GO:0010038//response to metal ion;GO:0006007//glucose catabolic process	gi|356535537|ref|XP_003536301.1|/0/PREDICTED: pyruvate kinase, cytosolic isozyme-like [Glycine max]
Glyma07g04650	1371	16	72	1.3242	5.61768	2.08486	Up	3.8e-09	2.89e-08	-	GO:0009526//plastid envelope;GO:0009534//chloroplast thylakoid;GO:0009526//plastid envelope;GO:0009534//chloroplast thylakoid	-	GO:0006633//fatty acid biosynthetic process;GO:0000302//response to reactive oxygen species;GO:0006779//porphyrin-containing compound biosynthetic process;GO:0006633//fatty acid biosynthetic process;GO:0000302//response to reactive oxygen species;GO:0006779//porphyrin-containing compound biosynthetic process	gi|356519891|ref|XP_003528602.1|/2.4144e-124/PREDICTED: protein FLUORESCENT IN BLUE LIGHT, chloroplastic-like [Glycine max]
Glyma13g35550	1510	597	2684	44.8608	190.138	2.08352	Up	6.36e-288	2.22e-285	-	-	GO:0003676//nucleic acid binding	-	gi|351721073|ref|NP_001238221.1|/0/NAC domain protein [Glycine max]
Glyma15g06900	1149	98	440	9.67778	40.9633	2.08158	Up	1.23e-48	4.96e-47	K02553|1|1e-84|311|gmx:100789908|regulator of ribonuclease activity A	GO:0044424//intracellular part	GO:0005515//protein binding;GO:0008428//ribonuclease inhibitor activity;GO:0016741	GO:0019219;GO:0006730//one-carbon metabolic process;GO:0060699//regulation of endoribonuclease activity	gi|351721653|ref|NP_001235681.1|/4.43827e-89/uncharacterized protein LOC100500019 [Glycine max]
Glyma19g02580	2050	83	372	4.59403	19.4112	2.07905	Up	2.61e-41	8.74e-40	-	-	-	-	gi|356573478|ref|XP_003554886.1|/0/PREDICTED: putative NAC domain-containing protein 94-like [Glycine max]
Glyma04g42800	2879	168	752	6.62121	27.9408	2.07721	Up	1.05e-81	7.38e-80	-	-	GO:0003676//nucleic acid binding	-	gi|359806256|ref|NP_001240958.1|/1.4307e-170/NAC domain-containing protein 2-like [Glycine max]
Glyma04g06770	2149	38	170	2.0064	8.46203	2.0764	Up	1.13e-19	1.77e-18	-	-	-	-	gi|356509896|ref|XP_003523678.1|/2.22104e-157/PREDICTED: uncharacterized protein LOC100776373 [Glycine max]
Glyma12g36640	1017	26	116	2.90083	12.2011	2.07247	Up	7.71e-14	8.58e-13	-	-	-	-	gi|388511919|gb|AFK44021.1|/3.18528e-24/unknown [Medicago truncatula]
Glyma09g09120	992	9	40	1.02944	4.31331	2.06694	Up	1.43e-05	7.08e-05	-	-	-	-	gi|356530483|ref|XP_003533810.1|/4.87173e-38/PREDICTED: uncharacterized protein LOC100500568 [Glycine max]
Glyma04g38990	916	115	510	14.2453	59.5576	2.0638	Up	1.63e-55	7.64e-54	-	-	-	-	gi|356508965|ref|XP_003523223.1|/6.5104e-119/PREDICTED: NAC domain-containing protein 19 [Glycine max]
Glyma16g11800	1969	7	31	0.403387	1.68414	2.06178	Up	0.000146507	0.000608622	K00517|1|4e-120|430|ath:AT4G31940|[EC:1.14.-.-]	-	GO:0046872//metal ion binding;GO:0016491//oxidoreductase activity	-	gi|356560753|ref|XP_003548652.1|/0/PREDICTED: cytochrome P450 82C4-like [Glycine max]
Glyma19g00710	978	7	31	0.812136	3.39067	2.06178	Up	0.000146507	0.000608682	-	-	GO:0005488//binding	GO:0010876//lipid localization	gi|356573851|ref|XP_003555069.1|/1.81093e-45/PREDICTED: probable non-specific lipid-transfer protein AKCS9-like [Glycine max]
Glyma13g40970	2364	14	62	0.671971	2.80548	2.06178	Up	5.89e-08	3.96e-07	-	-	-	-	gi|356547238|ref|XP_003542023.1|/0/PREDICTED: uncharacterized protein LOC100785658 [Glycine max]
Glyma15g10400	1740	7	31	0.456477	1.90579	2.06178	Up	0.000146507	0.000608742	K10144|1|3e-135|480|gmx:100812246|RING finger and CHY zinc finger domain-containing protein 1 [EC:6.3.2.19]	-	GO:0046914//transition metal ion binding;GO:0046914//transition metal ion binding	-	gi|356555553|ref|XP_003546095.1|/3.55539e-170/PREDICTED: RING finger and CHY zinc finger domain-containing protein 1-like [Glycine max]
Glyma11g36900	1369	61	270	5.05587	21.0971	2.06101	Up	4.29e-30	1.03e-28	-	-	-	-	gi|351723351|ref|NP_001236508.1|/4.5807e-56/uncharacterized protein LOC100526959 [Glycine max]
Glyma04g43040	1787	43	190	2.73032	11.3734	2.05852	Up	1.36e-21	2.34e-20	K09286|1|2e-15|82.8|vvi:100252531|EREBP-like factor	-	-	-	gi|358248434|ref|NP_001239881.1|/7.36336e-79/ethylene-responsive transcription factor ERF012-like [Glycine max]
Glyma01g02215	936	163	720	19.7598	82.2847	2.05806	Up	2.15e-77	1.42e-75	-	-	-	-	gi|351721422|ref|NP_001235417.1|/1.05542e-79/uncharacterized protein LOC100305951 [Glycine max]
Glyma05g38360	1686	41	181	2.75928	11.4837	2.05723	Up	1.27e-20	2.08e-19	K14423|1|1e-12|73.2|aly:ARALYDRAFT_329352|4,4-dimethyl-9beta,19-cyclopropylsterol-4alpha-methyl oxidase [EC:1.14.13.72];K06674|2|6e-12|70.9|vcn:VOLCADRAFT_106052|structural maintenance of chromosome 2	-	-	-	gi|356511522|ref|XP_003524474.1|/0/PREDICTED: probable S-acyltransferase At3g48760-like [Glycine max]
Glyma02g03870	2328	39	172	1.90087	7.90329	2.0558	Up	1.18e-19	1.84e-18	K00128|1|0.0|986|gmx:100782019|aldehyde dehydrogenase (NAD+) [EC:1.2.1.3]	GO:0043231//intracellular membrane-bounded organelle	GO:0016620//oxidoreductase activity, acting on the aldehyde or oxo group of donors, NAD or NADP as acceptor	GO:0008152//metabolic process	gi|356501653|ref|XP_003519638.1|/0/PREDICTED: aldehyde dehydrogenase family 2 member B7, mitochondrial-like [Glycine max]
Glyma03g03451	1075	22	97	2.32212	9.65218	2.05541	Up	1.1e-11	1.05e-10	-	-	-	-	gi|356506357|ref|XP_003521951.1|/1.60131e-29/PREDICTED: uncharacterized protein LOC100783839 [Glycine max]
Glyma08g18900	2320	22	97	1.07598	4.47246	2.05541	Up	1.1e-11	1.04e-10	K14652|1|0.0|1016|gmx:100782332|3,4-dihydroxy 2-butanone 4-phosphate synthase / GTP cyclohydrolase II [EC:4.1.99.12 3.5.4.25]	GO:0009536//plastid	GO:0003933//GTP cyclohydrolase activity;GO:0046914//transition metal ion binding;GO:0016830//carbon-carbon lyase activity	GO:0006771//riboflavin metabolic process	gi|356525856|ref|XP_003531537.1|/0/PREDICTED: riboflavin biosynthesis protein ribBA, chloroplastic-like [Glycine max]
Glyma02g14460	686	10	44	1.65404	6.86105	2.05244	Up	5.73e-06	3e-05	-	-	-	-	gi|255630107|gb|ACU15407.1|/2.46838e-12/unknown [Glycine max]
Glyma13g26630	1228	18	79	1.6632	6.88162	2.04879	Up	1.01e-09	8.12e-09	-	GO:0009532//plastid stroma;GO:0016020//membrane;GO:0042579//microbody;GO:0009532//plastid stroma;GO:0016020//membrane;GO:0042579//microbody	GO:0016646//oxidoreductase activity, acting on the CH-NH group of donors, NAD or NADP as acceptor;GO:0046914//transition metal ion binding;GO:0016655//oxidoreductase activity, acting on NAD(P)H, quinone or similar compound as acceptor;GO:0016646//oxidoreductase activity, acting on the CH-NH group of donors, NAD or NADP as acceptor;GO:0046914//transition metal ion binding	GO:0006952//defense response;GO:0006970//response to osmotic stress;GO:0008152//metabolic process;GO:0006952//defense response;GO:0006970//response to osmotic stress;GO:0008152//metabolic process	gi|351724265|ref|NP_001236028.1|/2.79616e-69/uncharacterized protein LOC100305482 [Glycine max]
Glyma04g02990	1105	39	171	4.00472	16.5537	2.04738	Up	1.88e-19	2.9e-18	-	GO:0016020//membrane	-	GO:0050801//ion homeostasis	gi|356509650|ref|XP_003523559.1|/2.13645e-101/PREDICTED: S-type anion channel SLAH1-like [Glycine max]
Glyma12g32010	2283	301	1317	14.96	61.7081	2.04435	Up	7.07e-139	9.33e-137	K03327|1|0.0|704|gmx:100795338|multidrug resistance protein, MATE family	GO:0031090//organelle membrane;GO:0031090//organelle membrane;GO:0031090//organelle membrane	GO:0015291//secondary active transmembrane transporter activity;GO:0015291//secondary active transmembrane transporter activity;GO:0015291//secondary active transmembrane transporter activity	GO:0015893//drug transport;GO:0006810//transport;GO:0015893//drug transport	gi|356543710|ref|XP_003540303.1|/0/PREDICTED: protein TRANSPARENT TESTA 12-like [Glycine max]
Glyma20g38000	3481	630	2753	20.5355	84.5988	2.04251	Up	7.69e-288	2.66e-285	K13447|1|0.0|1682|gmx:100799682|respiratory burst oxidase [EC:1.6.3.- 1.11.1.-]	GO:0031224//intrinsic to membrane	GO:0046914//transition metal ion binding;GO:0016209//antioxidant activity;GO:0050662//coenzyme binding;GO:0050664//oxidoreductase activity, acting on NAD(P)H, oxygen as acceptor	GO:0008152//metabolic process	gi|356576797|ref|XP_003556516.1|/0/PREDICTED: respiratory burst oxidase homolog protein B-like [Glycine max]
Glyma05g02280	3621	95	415	2.9769	12.2598	2.04205	Up	6.93e-45	2.56e-43	K13862|1|1e-20|101|ota:Ot04g03190|solute carrier family 4 (sodium borate transporter), member 11	GO:0031224//intrinsic to membrane;GO:0031224//intrinsic to membrane	GO:0015301//anion:anion antiporter activity;GO:0015103//inorganic anion transmembrane transporter activity;GO:0015301//anion:anion antiporter activity;GO:0015103//inorganic anion transmembrane transporter activity	GO:0006820//anion transport;GO:0010035//response to inorganic substance;GO:0006820//anion transport;GO:0010035//response to inorganic substance	gi|356513461|ref|XP_003525432.1|/0/PREDICTED: probable boron transporter 2-like [Glycine max]
Glyma13g42460	1562	17	74	1.23492	5.06772	2.03692	Up	3.94e-09	2.99e-08	-	-	-	-	gi|356550422|ref|XP_003543586.1|/1.05058e-31/PREDICTED: uncharacterized protein LOC100780851 [Glycine max]
Glyma03g29090	2528	138	599	6.19401	25.3462	2.03282	Up	1.11e-63	6.02e-62	-	-	GO:0016740//transferase activity	-	gi|356504769|ref|XP_003521167.1|/0/PREDICTED: uncharacterized glycosyltransferase AGO61-like [Glycine max]
Glyma02g09480	3958	375	1626	10.7504	43.9448	2.0313	Up	1.3e-169	2.22e-167	K16055|1|0.0|1401|gmx:100818822|trehalose 6-phosphate synthase/phosphatase [EC:2.4.1.15 3.1.3.12]	-	GO:0019203//carbohydrate phosphatase activity;GO:0035251//UDP-glucosyltransferase activity	GO:0005991//trehalose metabolic process	gi|356521161|ref|XP_003529226.1|/0/PREDICTED: alpha,alpha-trehalose-phosphate synthase [UDP-forming] 6-like [Glycine max]
Glyma13g16770	1462	182	789	14.1252	57.7287	2.03102	Up	3.1e-83	2.22e-81	K08064|1|1e-36|152|sbi:SORBI_01g045500|nuclear transcription factor Y, alpha	-	-	-	gi|356547917|ref|XP_003542351.1|/1.17528e-132/PREDICTED: nuclear transcription factor Y subunit A-3-like isoform 2 [Glycine max]
Glyma13g32080	969	31	134	3.63001	14.7926	2.02683	Up	2.28e-15	2.79e-14	K01082|1|1e-141|500|gmx:100780695|3'(2'), 5'-bisphosphate nucleotidase [EC:3.1.3.7]	GO:0009536//plastid	GO:0016791//phosphatase activity	-	gi|356546680|ref|XP_003541751.1|/5.18753e-162/PREDICTED: LOW QUALITY PROTEIN: putative PAP-specific phosphatase, mitochondrial-like [Glycine max]
Glyma01g36160	1620	38	164	2.66157	10.8291	2.02456	Up	1.82e-18	2.66e-17	K05283|1|6e-12|70.9|aly:ARALYDRAFT_354960|phosphatidylinositol glycan, class W [EC:2.3.-.-];K11982|2|2e-09|62.8|sbi:SORBI_03g011120|E3 ubiquitin-protein ligase RNF115/126 [EC:6.3.2.19];K15692|3|3e-09|62.0|ppp:PHYPADRAFT_16563|E3 ubiquitin-protein ligase RNF13 [EC:6.3.2.19]	-	GO:0046872//metal ion binding	GO:0009743//response to carbohydrate stimulus	gi|356496535|ref|XP_003517122.1|/6.96357e-81/PREDICTED: RING-H2 finger protein ATL8-like [Glycine max]
Glyma19g44805	1603	16	69	1.13255	4.60445	2.02346	Up	1.54e-08	1.11e-07	K14488|1|3e-23|108|gmx:100806385|SAUR family protein	-	-	GO:0009725//response to hormone stimulus	gi|351721769|ref|NP_001235429.1|/1.39888e-49/uncharacterized protein LOC100500512 [Glycine max]
Glyma12g09940	1582	13	56	0.932409	3.78655	2.02185	Up	3.71e-07	2.27e-06	K03885|1|2e-11|69.3|smo:SELMODRAFT_107483|NADH dehydrogenase [EC:1.6.99.3]	GO:0016020//membrane	-	-	gi|359807022|ref|NP_001241080.1|/0/uncharacterized protein LOC100813980 [Glycine max]
Glyma17g34100	1696	10	43	0.669027	2.71209	2.01927	Up	9.16e-06	4.67e-05	K01090|1|7e-157|552|vvi:100261065|protein phosphatase [EC:3.1.3.16]	GO:0043234//protein complex;GO:0016020//membrane;GO:0043234//protein complex;GO:0016020//membrane	GO:0043169//cation binding;GO:0004721//phosphoprotein phosphatase activity;GO:0043169//cation binding;GO:0004721//phosphoprotein phosphatase activity	GO:0006464//cellular protein modification process;GO:0006464//cellular protein modification process	gi|356562135|ref|XP_003549329.1|/0/PREDICTED: probable protein phosphatase 2C 60-like [Glycine max]
Glyma02g15200	1707	70	301	4.65301	18.8623	2.01927	Up	1.53e-32	3.97e-31	-	-	-	-	gi|356500064|ref|XP_003518854.1|/1.87018e-132/PREDICTED: uncharacterized protein LOC100803045 [Glycine max]
Glyma02g45970	1596	57	245	4.05239	16.4208	2.01868	Up	9.17e-27	1.94e-25	-	-	-	-	gi|356501515|ref|XP_003519570.1|/0/PREDICTED: uncharacterized protein LOC100791052 [Glycine max]
Glyma10g33060	1592	47	202	3.34984	13.5728	2.01856	Up	2.5e-22	4.43e-21	K14516|1|1e-44|179|rcu:RCOM_1007740|ethylene-responsive transcription factor 1	-	GO:0003676//nucleic acid binding	GO:0000160//two-component signal transduction system (phosphorelay);GO:0006351//transcription, DNA-dependent;GO:0006950//response to stress	gi|356535422|ref|XP_003536244.1|/3.37994e-80/PREDICTED: ethylene-responsive transcription factor 1B-like [Glycine max]
Glyma04g00930	2030	4408	18903	246.386	996.086	2.01535	Up	0	0	K00764|1|0.0|834|gmx:100791919|amidophosphoribosyltransferase [EC:2.4.2.14]	GO:0030312//external encapsulating structure;GO:0009536//plastid	GO:0043169//cation binding;GO:0051536//iron-sulfur cluster binding;GO:0016763//transferase activity, transferring pentosyl groups	GO:0006144//purine nucleobase metabolic process;GO:0009064//glutamine family amino acid metabolic process;GO:0006163//purine nucleotide metabolic process	gi|351722516|ref|NP_001238270.1|/0/amidophosphoribosyltransferase, chloroplastic [Glycine max]
Glyma09g32370	2129	7	30	0.373072	1.50733	2.01447	Up	0.000235438	0.000941217	K13606|1|0.0|1022|gmx:100797007|chlorophyll(ide) b reductase [EC:1.1.1.294]	GO:0009526//plastid envelope	GO:0016616//oxidoreductase activity, acting on the CH-OH group of donors, NAD or NADP as acceptor	GO:0006787;GO:0044257//cellular protein catabolic process	gi|356531269|ref|XP_003534200.1|/0/PREDICTED: probable chlorophyll(ide) b reductase NYC1, chloroplastic-like [Glycine max]
Glyma06g11920	3038	7	30	0.261445	1.05632	2.01447	Up	0.000235438	0.000941128	K13600|1|0.0|833|rcu:RCOM_1030770|chlorophyllide a oxygenase [EC:1.14.13.122]	GO:0034357;GO:0009528//plastid inner membrane	GO:0051536//iron-sulfur cluster binding;GO:0046914//transition metal ion binding;GO:0016703	GO:0006779//porphyrin-containing compound biosynthetic process	gi|356515896|ref|XP_003526633.1|/0/PREDICTED: chlorophyllide a oxygenase, chloroplastic-like [Glycine max]
Glyma15g26790	1514	174	745	13.0405	52.6372	2.01309	Up	8.29e-78	5.51e-76	K13415|1|6e-29|127|osa:4324691|protein brassinosteroid insensitive 1 [EC:2.7.10.1 2.7.11.1]	GO:0005618//cell wall	GO:0004857//enzyme inhibitor activity	GO:0023052//signaling	gi|358248196|ref|NP_001239837.1|/2.53151e-178/polygalacturonase inhibitor 1-like precursor [Glycine max]
Glyma08g13180	1871	29	124	1.75871	7.08941	2.01115	Up	3.4e-14	3.87e-13	K09843|1|1e-62|239|ath:AT4G19230|(+)-abscisic acid 8'-hydroxylase [EC:1.14.13.93];K09587|3|5e-61|234|mtr:MTR_5g020020|cytochrome P450, family 90, subfamily B, polypeptide 1 (steroid 22-alpha-hydroxylase) [EC:1.14.13.-];K12639|5|6e-61|233|rcu:RCOM_0532520|cytochrome P450, family 724, subfamily B, polypeptide 1 [EC:1.14.13.-]	-	GO:0016709//oxidoreductase activity, acting on paired donors, with incorporation or reduction of molecular oxygen, NAD(P)H as one donor, and incorporation of one atom of oxygen;GO:0005506//iron ion binding;GO:0004497//monooxygenase activity;GO:0005506//iron ion binding	-	gi|356528398|ref|XP_003532790.1|/0/PREDICTED: cytochrome P450 716B2-like [Glycine max]
Glyma13g29410	2658	9212	39152	393.25	1575.66	2.00243	Up	0	0	K00600|1|0.0|761|gmx:100305381|glycine hydroxymethyltransferase [EC:2.1.2.1]	GO:0009536//plastid;GO:0009536//plastid;GO:0009536//plastid	GO:0016742//hydroxymethyl-, formyl- and related transferase activity;GO:0048037//cofactor binding;GO:0016742//hydroxymethyl-, formyl- and related transferase activity;GO:0048037//cofactor binding;GO:0016742//hydroxymethyl-, formyl- and related transferase activity;GO:0048037//cofactor binding	GO:0009069//serine family amino acid metabolic process;GO:0006730//one-carbon metabolic process;GO:0009069//serine family amino acid metabolic process;GO:0006730//one-carbon metabolic process;GO:0009069//serine family amino acid metabolic process;GO:0006730//one-carbon metabolic process	gi|351724373|ref|NP_001238335.1|/0/serine hydroxymethyltransferase 4 [Glycine max]
Glyma06g45390	634	16	68	2.86352	11.4731	2.0024	Up	2.45e-08	1.72e-07	-	-	-	-	gi|356517576|ref|XP_003527463.1|/1.1477e-42/PREDICTED: uncharacterized protein LOC100777298 [Glycine max]
Glyma13g34281	1365	65	276	5.40319	21.6291	2.00109	Up	1.24e-29	2.91e-28	K13424|1|7e-11|67.0|pop:POPTR_663578|WRKY transcription factor 33	-	-	-	gi|356546808|ref|XP_003541814.1|/1.80039e-79/PREDICTED: probable WRKY transcription factor 70-like [Glycine max]
Glyma19g35900	2559	49	208	2.17268	8.69471	2.00066	Up	1.06e-22	1.91e-21	K06694|1|1e-17|90.5|pop:POPTR_659236|26S proteasome non-ATPase regulatory subunit 10	-	-	-	gi|356572363|ref|XP_003554338.1|/0/PREDICTED: ankyrin repeat-containing protein At5g02620-like [Glycine max]
Glyma15g22820	2329	93	394	4.53089	18.0963	1.99783	Up	1.52e-41	5.17e-40	K08150|1|0.0|830|gmx:100818416|MFS transporter, SP family, solute carrier family 2 (myo-inositol transporter), member 13	GO:0031224//intrinsic to membrane;GO:0042995//cell projection	GO:0005365//myo-inositol transmembrane transporter activity	GO:0015791//polyol transport	gi|356556509|ref|XP_003546567.1|/0/PREDICTED: probable inositol transporter 2-like [Glycine max]
Glyma19g01470	2316	192	812	9.4066	37.5042	1.99531	Up	1.09e-83	7.84e-82	K10529|1|0.0|1043|vvi:100254380|alpha-dioxygenase [EC:1.-.-.-]	-	GO:0005506//iron ion binding;GO:0016209//antioxidant activity;GO:0050664//oxidoreductase activity, acting on NAD(P)H, oxygen as acceptor;GO:0016701//oxidoreductase activity, acting on single donors with incorporation of molecular oxygen	GO:0008152//metabolic process;GO:0006950//response to stress	gi|356571545|ref|XP_003553937.1|/0/PREDICTED: prostaglandin G/H synthase 2-like [Glycine max]
Glyma02g40700	2101	66	279	3.56441	14.205	1.99466	Up	8.05e-30	1.91e-28	K13367|1|5e-165|579|aly:ARALYDRAFT_486367|non-specific polyamine oxidase [EC:1.5.3.17];K11450|3|2e-48|192|smo:SELMODRAFT_449015|lysine-specific histone demethylase 1 [EC:1.-.-.-]	-	GO:0003824//catalytic activity	GO:0008152//metabolic process	gi|356499052|ref|XP_003518358.1|/0/PREDICTED: probable polyamine oxidase 4-like [Glycine max]
Glyma15g07700	1905	9	38	0.536065	2.13379	1.99294	Up	3.67e-05	0.000169311	K00422|1|1e-106|385|vvi:100256583|polyphenol oxidase [EC:1.10.3.1]	GO:0044424//intracellular part	-	-	gi|94450151|gb|ABF19601.1|/1.13128e-160/polyphenol oxidase [Camellia ptilophylla]
Glyma11g04460	3295	81	342	2.78933	11.1028	1.99294	Up	3.67e-36	1.07e-34	K01099|1|4e-47|188|ota:Ot04g02290|phosphatidylinositol-bisphosphatase [EC:3.1.3.36]	-	GO:0046030//inositol trisphosphate phosphatase activity;GO:0016491//oxidoreductase activity	GO:0046838//phosphorylated carbohydrate dephosphorylation;GO:0009725//response to hormone stimulus;GO:0043647//inositol phosphate metabolic process;GO:0032501//multicellular organismal process	gi|356540589|ref|XP_003538770.1|/0/PREDICTED: type I inositol-1,4,5-trisphosphate 5-phosphatase 2-like [Glycine max]
Glyma18g15020	2039	9	38	0.500835	1.99356	1.99294	Up	3.67e-05	0.00016933	-	-	-	-	gi|356569993|ref|XP_003553177.1|/0/PREDICTED: protein FEZ-like [Glycine max]
Glyma02g44451	1043	9	38	0.979102	3.89728	1.99294	Up	3.67e-05	0.000169348	-	-	GO:0016301//kinase activity	-	gi|357479673|ref|XP_003610122.1|/3.07148e-62/hypothetical protein MTR_4g128180 [Medicago truncatula]
Glyma02g38210	2239	32	135	1.62168	6.44974	1.99175	Up	3.7e-15	4.47e-14	-	-	-	-	gi|356500785|ref|XP_003519211.1|/9.21961e-156/PREDICTED: uncharacterized protein C5H10.03-like [Glycine max]
Glyma17g15020	2360	186	784	8.94274	35.5358	1.99048	Up	1.29e-80	8.95e-79	K00924|1|1e-09|63.9|aly:ARALYDRAFT_489138|[EC:2.7.1.-]	GO:0005618//cell wall;GO:0005618//cell wall	GO:0008233//peptidase activity;GO:0008233//peptidase activity	GO:0019538//protein metabolic process;GO:0019538//protein metabolic process	gi|356563324|ref|XP_003549914.1|/0/PREDICTED: aspartic proteinase nepenthesin-1-like [Glycine max]
Glyma10g29240	1129	14	59	1.40703	5.59011	1.99022	Up	2.38e-07	1.49e-06	-	GO:0044424//intracellular part	-	-	gi|351720718|ref|NP_001235906.1|/1.86958e-84/uncharacterized protein LOC100305730 [Glycine max]
Glyma04g05290	1175	251	1054	24.2385	95.9544	1.98505	Up	2.23e-107	2.15e-105	K15172|1|3e-26|117|vcn:VOLCADRAFT_106802|transcription elongation factor SPT5	-	-	-	gi|356506942|ref|XP_003522232.1|/7.67335e-121/PREDICTED: zinc finger CCCH domain-containing protein 23-like [Glycine max]
Glyma06g10970	2929	396	1660	15.3407	60.6249	1.98254	Up	9.28e-168	1.55e-165	K09553|1|2e-18|93.6|cre:CHLREDRAFT_136069|stress-induced-phosphoprotein 1	-	-	GO:0019725//cellular homeostasis	gi|356518485|ref|XP_003527909.1|/0/PREDICTED: TPR repeat-containing thioredoxin TTL1-like [Glycine max]
Glyma08g28220	934	16	67	1.94376	7.67344	1.98102	Up	3.88e-08	2.67e-07	K04371|1|2e-15|81.6|vvi:100254083|extracellular signal-regulated kinase 1/2 [EC:2.7.11.24];K09060|2|1e-09|62.0|rcu:RCOM_0553250|plant G-box-binding factor	GO:0043231//intracellular membrane-bounded organelle	GO:0003677//DNA binding;GO:0001071//nucleic acid binding transcription factor activity;GO:0005515//protein binding	GO:0006351//transcription, DNA-dependent	gi|351722803|ref|NP_001235209.1|/2.24791e-82/uncharacterized protein LOC100500497 [Glycine max]
Glyma13g37770	851	138	577	18.4001	72.5285	1.97884	Up	2.43e-59	1.22e-57	-	-	-	-	gi|356549968|ref|XP_003543362.1|/3.97612e-27/PREDICTED: uncharacterized protein LOC100796236 [Glycine max]
Glyma01g41542	1446	28	117	2.19715	8.65525	1.97794	Up	3.26e-13	3.47e-12	-	-	GO:0004551//nucleotide diphosphatase activity	-	gi|356495585|ref|XP_003516655.1|/2.31354e-40/PREDICTED: LOW QUALITY PROTEIN: nudix hydrolase 8-like, partial [Glycine max]
Glyma15g16810	2680	52	217	2.2016	8.66138	1.97605	Up	2.91e-23	5.36e-22	-	GO:0043234//protein complex;GO:0044431//Golgi apparatus part;GO:0016021//integral to membrane;GO:0031410//cytoplasmic vesicle	GO:0046872//metal ion binding	GO:0006605//protein targeting	gi|356556144|ref|XP_003546387.1|/0/PREDICTED: vacuolar-sorting receptor 7-like [Glycine max]
Glyma10g04640	2784	366	1527	14.917	58.6722	1.97572	Up	8.84e-154	1.35e-151	-	GO:0031228//intrinsic to Golgi membrane	GO:0016740//transferase activity	GO:0000902//cell morphogenesis;GO:0009250//glucan biosynthetic process;GO:0016044//cellular membrane organization;GO:0006004//fucose metabolic process;GO:0007165//signal transduction	gi|356536858|ref|XP_003536950.1|/0/PREDICTED: xyloglucan galactosyltransferase KATAMARI1-like [Glycine max]
Glyma07g01430	1106	59	246	6.05294	23.7926	1.97481	Up	3.77e-26	7.81e-25	K13248|1|2e-159|560|gmx:100785878|pyridoxal phosphate phosphatase PHOSPHO2 [EC:3.1.3.74]	-	GO:0016791//phosphatase activity	GO:0006796//phosphate-containing compound metabolic process	gi|359807590|ref|NP_001241414.1|/2.48307e-158/uncharacterized protein LOC100785878 [Glycine max]
Glyma11g13130	1076	227	946	23.9378	94.0462	1.97408	Up	7.15e-96	6.09e-94	-	-	-	-	gi|356538847|ref|XP_003537912.1|/1.82789e-33/PREDICTED: uncharacterized protein LOC100812889 [Glycine max]
Glyma18g47600	1820	92	383	5.7357	22.5107	1.97257	Up	8.72e-40	2.8e-38	K02065|1|0.0|676|gmx:100783283|putative ABC transport system ATP-binding protein	GO:0043231//intracellular membrane-bounded organelle	GO:0017111//nucleoside-triphosphatase activity;GO:0015116//sulfate transmembrane transporter activity;GO:0032559	GO:0009207	gi|363807172|ref|NP_001242603.1|/0/uncharacterized protein LOC100783283 [Glycine max]
Glyma14g00550	1783	74	308	4.70923	18.4783	1.97227	Up	2.67e-32	6.84e-31	K13692|1|7e-40|163|pop:POPTR_767628|UDP-glucose:(indol-3-yl)acetate beta-D-glucosyltransferase [EC:2.4.1.121];K13691|2|7e-38|157|rcu:RCOM_0606510|pathogen-inducible salicylic acid glucosyltransferase [EC:2.4.1.-];K13493|5|5e-36|150|ath:AT5G05870|cytokinin-N-glucosyltransferase [EC:2.4.1.-]	-	GO:0016757//transferase activity, transferring glycosyl groups	-	gi|356553144|ref|XP_003544918.1|/0/PREDICTED: UDP-glycosyltransferase 82A1-like [Glycine max]
Glyma01g42390	1391	31	129	2.52874	9.9203	1.97196	Up	2.24e-14	2.58e-13	-	-	-	-	gi|351721214|ref|NP_001236690.1|/1.21534e-147/senescence-inducible chloroplast stay-green protein 2 [Glycine max]
Glyma10g02710	1008	82	341	9.23045	36.1873	1.97101	Up	1.46e-35	4.15e-34	-	-	-	-	gi|356535569|ref|XP_003536317.1|/8.47319e-54/PREDICTED: uncharacterized protein LOC100798818 [Glycine max]
Glyma09g29360	1244	182	756	16.6005	65.0075	1.96938	Up	9.73e-77	6.34e-75	-	-	-	-	gi|356531070|ref|XP_003534101.1|/4.90182e-113/PREDICTED: miraculin-like [Glycine max]
Glyma06g02591	1263	46	191	4.13261	16.1768	1.9688	Up	1.46e-20	2.39e-19	-	-	-	-	gi|356517842|ref|XP_003527595.1|/4.14152e-75/PREDICTED: uncharacterized protein LOC100802281 [Glycine max]
Glyma02g15430	1143	414	1717	41.0983	160.689	1.96712	Up	1.08e-171	1.86e-169	-	GO:0009536//plastid	-	GO:0006952//defense response;GO:0003006//developmental process involved in reproduction	gi|351720857|ref|NP_001237958.1|/7.93858e-115/uncharacterized protein LOC100305614 [Glycine max]
Glyma11g03910	1654	28	116	1.92084	7.50213	1.96556	Up	5.13e-13	5.41e-12	K09286|1|4e-53|207|ath:AT4G17500|EREBP-like factor;K14517|2|5e-45|180|ath:AT5G47220|ethylene-responsive transcription factor 2	-	-	GO:0006351//transcription, DNA-dependent	gi|356540552|ref|XP_003538752.1|/1.21129e-104/PREDICTED: ethylene-responsive transcription factor 1A-like [Glycine max]
Glyma02g47770	1056	92	381	9.88539	38.5943	1.96502	Up	2.14e-39	6.81e-38	-	-	-	-	gi|351726285|ref|NP_001238145.1|/3.45169e-37/uncharacterized protein LOC100305625 [Glycine max]
Glyma15g37980	3132	58	240	2.10124	8.19694	1.96384	Up	2.25e-25	4.53e-24	-	-	-	-	gi|356556831|ref|XP_003546724.1|/0/PREDICTED: uncharacterized protein LOC100793985 [Glycine max]
Glyma12g36420	2177	147	608	7.66176	29.875	1.96319	Up	8.35e-62	4.39e-60	-	-	-	-	gi|356542357|ref|XP_003539633.1|/0/PREDICTED: uncharacterized protein LOC100790241 [Glycine max]
Glyma13g40490	820	30	124	4.15123	16.176	1.96224	Up	8.61e-14	9.54e-13	-	-	-	-	gi|356550216|ref|XP_003543484.1|/3.05646e-21/PREDICTED: uncharacterized protein LOC100815974 [Glycine max]
Glyma06g20500	1938	45	186	2.63468	10.2665	1.96224	Up	5.58e-20	8.82e-19	K08202|1|5e-29|103|cre:CHLREDRAFT_103526|MFS transporter, OCT family, solute carrier family 22 (organic cation transporter), member 4/5;K08150|5|3e-09|62.0|gmx:100818416|MFS transporter, SP family, solute carrier family 2 (myo-inositol transporter), member 13	GO:0044464//cell part;GO:0016020//membrane	GO:0022891//substrate-specific transmembrane transporter activity;GO:0022891//substrate-specific transmembrane transporter activity	GO:0006810//transport;GO:0006810//transport	gi|356519052|ref|XP_003528188.1|/0/PREDICTED: solute carrier family 22 member 8-like [Glycine max]
Glyma19g25070	874	61	251	7.91933	30.7202	1.95574	Up	2.48e-26	5.18e-25	-	-	-	-	gi|356571499|ref|XP_003553914.1|/5.34838e-59/PREDICTED: brain protein 44-like protein-like [Glycine max]
Glyma12g12230	4769	18	74	0.428267	1.65984	1.95446	Up	1.01e-08	7.33e-08	K05279|1|1e-59|231|aly:ARALYDRAFT_495497|flavonol 3-O-methyltransferase [EC:2.1.1.76];K16040|4|7e-57|221|vvi:100233030|trans-resveratrol di-O-methyltransferase [EC:2.1.1.240];K13066|5|7e-57|221|pop:POPTR_824484|caffeic acid 3-O-methyltransferase [EC:2.1.1.68]	-	GO:0008171//O-methyltransferase activity	-	gi|356542907|ref|XP_003539906.1|/0/PREDICTED: 3'-hydroxy-N-methyl-(S)-coclaurine 4'-O-methyltransferase-like [Glycine max]
Glyma05g00220	2048	9	37	0.498635	1.93256	1.95446	Up	5.83e-05	0.000260194	K00517|1|8e-169|592|ath:AT1G13710|[EC:1.14.-.-];K05280|5|3e-67|254|mtr:MTR_3g025230|flavonoid 3'-monooxygenase [EC:1.14.13.21]	-	GO:0016709//oxidoreductase activity, acting on paired donors, with incorporation or reduction of molecular oxygen, NAD(P)H as one donor, and incorporation of one atom of oxygen;GO:0005506//iron ion binding	GO:0008152//metabolic process	gi|356511740|ref|XP_003524581.1|/0/PREDICTED: cytochrome P450 78A3-like [Glycine max]
Glyma16g01911	1113	9	37	0.917523	3.55606	1.95446	Up	5.83e-05	0.000260167	-	-	-	-	gi|356560207|ref|XP_003548385.1|/2.13305e-149/PREDICTED: uncharacterized protein LOC100778755 [Glycine max]
Glyma04g37640	3398	19	78	0.634454	2.45546	1.95241	Up	4.08e-09	3.09e-08	-	-	-	-	gi|356508851|ref|XP_003523167.1|/0/PREDICTED: uncharacterized protein LOC100793556 [Glycine max]
Glyma16g24250	3716	38	156	1.16032	4.49067	1.95241	Up	6.9e-17	9.3e-16	K11498|1|2e-78|293|ath:AT3G10180|centromeric protein E	-	-	-	gi|356561169|ref|XP_003548857.1|/0/PREDICTED: uncharacterized protein LOC100775190 [Glycine max]
Glyma03g14210	2082	315	1293	17.1672	66.4324	1.95223	Up	1.74e-128	2.11e-126	K13065|1|7e-26|117|aly:ARALYDRAFT_892660|shikimate O-hydroxycinnamoyltransferase [EC:2.3.1.133]	-	GO:0016747//transferase activity, transferring acyl groups other than amino-acyl groups	-	gi|356504284|ref|XP_003520927.1|/0/PREDICTED: BAHD acyltransferase DCR-like [Glycine max]
Glyma17g11500	1793	355	1455	22.4656	86.805	1.95006	Up	3.89e-144	5.37e-142	-	-	-	-	gi|356562914|ref|XP_003549713.1|/8.42193e-91/PREDICTED: uncharacterized protein LOC100786776 [Glycine max]
Glyma15g14620	1665	51	209	3.47557	13.4275	1.94987	Up	4.27e-22	7.5e-21	K09422|1|2e-74|278|vvi:100248153|myb proto-oncogene protein, plant	GO:0043231//intracellular membrane-bounded organelle;GO:0043231//intracellular membrane-bounded organelle	GO:0003676//nucleic acid binding;GO:0003676//nucleic acid binding	-	gi|356555971|ref|XP_003546301.1|/1.26376e-130/PREDICTED: transcription repressor MYB6 [Glycine max]
Glyma19g44870	2200	21	86	1.08309	4.18156	1.94888	Up	6.74e-10	5.52e-09	K00225|1|8e-12|70.9|vcn:VOLCADRAFT_88191|L-galactono-1,4-lactone dehydrogenase [EC:1.3.2.3]	GO:0044464//cell part	GO:0016899//oxidoreductase activity, acting on the CH-OH group of donors, oxygen as acceptor;GO:0050662//coenzyme binding	GO:0008152//metabolic process	gi|356573263|ref|XP_003554782.1|/0/PREDICTED: uncharacterized protein LOC100801515 [Glycine max]
Glyma15g05820	1278	53	217	4.7056	18.1631	1.94856	Up	7.26e-23	1.32e-21	K00430|1|4e-177|619|gmx:100820620|peroxidase [EC:1.11.1.7]	-	GO:0016209//antioxidant activity;GO:0005506//iron ion binding;GO:0003824//catalytic activity	GO:0042743//hydrogen peroxide metabolic process;GO:0006950//response to stress	gi|356558649|ref|XP_003547616.1|/5.48267e-176/PREDICTED: cationic peroxidase 2-like [Glycine max]
Glyma10g33710	1398	314	1285	25.4854	98.3237	1.94787	Up	2.5e-127	2.98e-125	K04564|1|3e-112|403|gmx:547823|superoxide dismutase, Fe-Mn family [EC:1.15.1.1]	GO:0009536//plastid;GO:0009536//plastid	GO:0003824//catalytic activity;GO:0016209//antioxidant activity;GO:0043169//cation binding;GO:0003824//catalytic activity;GO:0016209//antioxidant activity;GO:0043169//cation binding	GO:0072593//reactive oxygen species metabolic process;GO:0072593//reactive oxygen species metabolic process	gi|351726636|ref|NP_001237901.1|/9.17386e-143/iron-superoxide dismutase [Glycine max]
Glyma10g33810	1736	55	225	3.59487	13.8642	1.94736	Up	1.23e-23	2.32e-22	K09286|1|6e-26|117|aly:ARALYDRAFT_494253|EREBP-like factor	-	-	-	gi|351724063|ref|NP_001235253.1|/3.40013e-105/uncharacterized protein LOC100499732 [Glycine max]
Glyma12g02550	1361	310	1266	25.8448	99.5034	1.94487	Up	3.2e-125	3.72e-123	-	GO:0044464//cell part	-	GO:0000902//cell morphogenesis;GO:0009827//plant-type cell wall modification;GO:0000003//reproduction;GO:0000902//cell morphogenesis;GO:0009827//plant-type cell wall modification	gi|356543973|ref|XP_003540432.1|/9.64327e-141/PREDICTED: expansin-like A1-like [Glycine max]
Glyma15g14020	2045	24	98	1.33164	5.12619	1.94468	Up	4.55e-11	4.12e-10	K00279|1|3e-06|52.4|smo:SELMODRAFT_98722|cytokinin dehydrogenase [EC:1.5.99.12]	-	GO:0046993;GO:0050662//coenzyme binding	GO:0008152//metabolic process	gi|356555926|ref|XP_003546280.1|/0/PREDICTED: reticuline oxidase-like protein-like [Glycine max]
Glyma14g05910	2181	25	102	1.30063	5.00273	1.9435	Up	1.86e-11	1.73e-10	K14207|1|1e-89|329|pop:POPTR_580719|solute carrier family 38 (sodium-coupled neutral amino acid transporter), member 2	GO:0016020//membrane	-	-	gi|356554662|ref|XP_003545663.1|/0/PREDICTED: putative sodium-coupled neutral amino acid transporter 10-like [Glycine max]
Glyma05g36710	1444	181	738	14.2227	54.6703	1.94256	Up	1.23e-73	7.7e-72	-	-	-	-	gi|356513273|ref|XP_003525338.1|/2.0199e-153/PREDICTED: uncharacterized protein LOC100809536 [Glycine max]
Glyma11g15420	2566	117	477	5.17367	19.8849	1.94241	Up	3.43e-48	1.37e-46	K07195|1|8e-171|599|vvi:100267121|exocyst complex component 7	-	-	-	gi|356541262|ref|XP_003539098.1|/0/PREDICTED: uncharacterized protein LOC100808078 [Glycine max]
Glyma06g42950	393	27	110	7.79545	29.9407	1.94141	Up	3.1e-12	3.06e-11	-	-	-	-	-
Glyma20g32601	740	14	57	2.14667	8.23959	1.94047	Up	5.94e-07	3.54e-06	-	-	-	GO:0009725//response to hormone stimulus;GO:0003006//developmental process involved in reproduction	gi|356576271|ref|XP_003556256.1|/1.44791e-40/PREDICTED: protein IDA-LIKE 1-like [Glycine max]
Glyma06g15570	930	15	61	1.83011	7.01632	1.93878	Up	2.39e-07	1.5e-06	K08269|1|1e-104|377|mtr:MTR_3g095620|unc51-like kinase [EC:2.7.11.1]	-	GO:0004672//protein kinase activity	-	gi|356518738|ref|XP_003528035.1|/1.86799e-145/PREDICTED: serine/threonine-protein kinase ULK3-like [Glycine max]
Glyma12g32381	1886	103	418	6.19677	23.7081	1.93579	Up	3e-42	1.03e-40	K12742|1|2e-95|348|pop:POPTR_1111628|isoprene synthase [EC:4.2.3.27];K15086|2|6e-94|343|pop:POPTR_856834|(3S)-linalool synthase [EC:4.2.3.25];K12467|4|1e-88|325|ath:AT2G24210|myrcene/ocimene synthase [EC:4.2.3.15]	-	GO:0046872//metal ion binding;GO:0016829//lyase activity	-	gi|356542105|ref|XP_003539511.1|/0/PREDICTED: R-linalool synthase, chloroplastic-like [Glycine max]
Glyma13g32070	584	850	3445	165.149	631.013	1.9339	Up	0	0	-	-	-	-	gi|356546680|ref|XP_003541751.1|/1.0241e-20/PREDICTED: LOW QUALITY PROTEIN: putative PAP-specific phosphatase, mitochondrial-like [Glycine max]
Glyma16g20490	2226	19	77	0.968497	3.70022	1.93379	Up	6.41e-09	4.76e-08	K09843|1|0.0|748|mtr:MTR_8g072260|(+)-abscisic acid 8'-hydroxylase [EC:1.14.13.93]	-	GO:0016491//oxidoreductase activity;GO:0005506//iron ion binding;GO:0016491//oxidoreductase activity;GO:0005506//iron ion binding	GO:0008152//metabolic process;GO:0008152//metabolic process	gi|356559165|ref|XP_003547871.1|/0/PREDICTED: abscisic acid 8'-hydroxylase 1-like [Glycine max]
Glyma14g01440	1774	39	158	2.49448	9.52721	1.93331	Up	6.96e-17	9.37e-16	K03686|1|3e-12|72.0|ath:AT2G22360|molecular chaperone DnaJ	-	GO:0005515//protein binding	-	gi|356552398|ref|XP_003544555.1|/8.35214e-75/PREDICTED: chaperone protein dnaJ 11, chloroplastic-like [Glycine max]
Glyma16g04150	1953	557	2256	32.3611	123.566	1.93295	Up	7.61e-220	1.83e-217	K10712|1|6e-157|552|gmx:100527888|cysteamine dioxygenase [EC:1.13.11.19]	-	GO:0016702//oxidoreductase activity, acting on single donors with incorporation of molecular oxygen, incorporation of two atoms of oxygen	GO:0008152//metabolic process	gi|356560831|ref|XP_003548690.1|/8.3277e-156/PREDICTED: 2-aminoethanethiol dioxygenase [Glycine max]
Glyma16g19190	1028	21	85	2.31791	8.8448	1.93201	Up	1.06e-09	8.51e-09	K13448|1|2e-69|260|pop:POPTR_658975|calcium-binding protein CML	-	GO:0046872//metal ion binding;GO:0016628//oxidoreductase activity, acting on the CH-CH group of donors, NAD or NADP as acceptor;GO:0046872//metal ion binding;GO:0016628//oxidoreductase activity, acting on the CH-CH group of donors, NAD or NADP as acceptor	GO:0008152//metabolic process;GO:0008152//metabolic process	gi|356559132|ref|XP_003547855.1|/1.06042e-83/PREDICTED: probable calcium-binding protein CML16-like [Glycine max]
Glyma08g39870	3182	124	501	4.42172	16.8422	1.9294	Up	4.25e-50	1.78e-48	K16055|1|0.0|1753|gmx:100814952|trehalose 6-phosphate synthase/phosphatase [EC:2.4.1.15 3.1.3.12]	-	GO:0010333//terpene synthase activity;GO:0035251//UDP-glucosyltransferase activity;GO:0019203//carbohydrate phosphatase activity	GO:0016098//monoterpenoid metabolic process;GO:0009719;GO:0005991//trehalose metabolic process;GO:0006950//response to stress;GO:0051707//response to other organism	gi|356526823|ref|XP_003532016.1|/0/PREDICTED: probable alpha,alpha-trehalose-phosphate synthase [UDP-forming] 10-like [Glycine max]
Glyma20g23420	1150	130	525	12.8267	48.8342	1.92874	Up	2.15e-52	9.52e-51	K00799|1|5e-129|459|gmx:547586|glutathione S-transferase [EC:2.5.1.18]	-	GO:0003824//catalytic activity	-	gi|255640940|gb|ACU20750.1|/1.1229e-128/unknown [Glycine max]
Glyma11g11640	1576	43	173	3.09587	11.7423	1.9233	Up	3.1e-18	4.49e-17	-	-	-	-	gi|356538664|ref|XP_003537821.1|/6.48199e-116/PREDICTED: uncharacterized protein LOC100810888 [Glycine max]
Glyma13g37740	735	130	523	20.069	76.1161	1.92323	Up	5.22e-52	2.29e-50	-	-	-	GO:0006950//response to stress	gi|351727659|ref|NP_001238192.1|/4.28977e-37/uncharacterized protein LOC100305628 [Glycine max]
Glyma12g07650	1137	100	401	9.97951	37.7265	1.91854	Up	3.9e-40	1.27e-38	K01955|1|3e-58|224|vvi:100262205|carbamoyl-phosphate synthase large subunit [EC:6.3.5.5];K13944|2|5e-22|103|pop:POPTR_559669|LOB domain-containing protein 16	-	-	-	gi|356542557|ref|XP_003539733.1|/4.21518e-84/PREDICTED: LOB domain-containing protein 1-like [Glycine max]
Glyma15g15110	2262	23	92	1.15373	4.35068	1.91493	Up	2.75e-10	2.32e-09	K14494|1|8e-44|177|aly:ARALYDRAFT_477591|DELLA protein	-	-	-	gi|356556012|ref|XP_003546321.1|/0/PREDICTED: DELLA protein RGL2-like [Glycine max]
Glyma20g21911	1021	112	448	12.4469	46.9369	1.91493	Up	1.54e-44	5.61e-43	-	-	-	-	gi|356535440|ref|XP_003536253.1|/2.15158e-12/PREDICTED: uncharacterized protein At4g14450, chloroplastic-like [Glycine max]
Glyma08g14590	1617	199	796	13.9641	52.6581	1.91493	Up	8.11e-78	5.4e-76	K01087|1|0.0|660|gmx:100788735|trehalose 6-phosphate phosphatase [EC:3.1.3.12]	-	GO:0019203//carbohydrate phosphatase activity	GO:0005991//trehalose metabolic process	gi|356528483|ref|XP_003532832.1|/0/PREDICTED: trehalose-phosphate phosphatase-like [Glycine max]
Glyma1415s50	695	45	180	7.34679	27.7045	1.91493	Up	8.19e-19	1.22e-17	-	-	-	-	gi|356577967|ref|XP_003557092.1|/6.63196e-106/PREDICTED: kunitz-type trypsin inhibitor-like 2 protein-like [Glycine max]
Glyma12g04940	1443	8	32	0.629062	2.37217	1.91493	Up	0.000234302	0.000937386	K03809|1|2e-68|258|smo:SELMODRAFT_231000|Trp repressor binding protein	GO:0016020//membrane	-	-	gi|356545287|ref|XP_003541075.1|/3.58204e-134/PREDICTED: flavoprotein-like protein YCP4-like [Glycine max]
Glyma09g22580	958	8	32	0.947533	3.57311	1.91493	Up	0.000234302	0.000937208	-	-	-	-	gi|351720983|ref|NP_001238730.1|/8.79131e-114/uncharacterized protein LOC100306686 [Glycine max]
Glyma12g04890	2730	8	32	0.332504	1.25386	1.91493	Up	0.000234302	0.000937119	K08150|1|3e-58|225|vvi:100268023|MFS transporter, SP family, solute carrier family 2 (myo-inositol transporter), member 13	GO:0031224//intrinsic to membrane;GO:0031224//intrinsic to membrane	GO:0016628//oxidoreductase activity, acting on the CH-CH group of donors, NAD or NADP as acceptor;GO:0022857//transmembrane transporter activity;GO:0016628//oxidoreductase activity, acting on the CH-CH group of donors, NAD or NADP as acceptor;GO:0022857//transmembrane transporter activity	GO:0008152//metabolic process;GO:0071702;GO:0008152//metabolic process;GO:0071702	gi|356545271|ref|XP_003541068.1|/0/PREDICTED: polyol transporter 5-like [Glycine max]
Glyma05g25050	1080	8	32	0.840497	3.16948	1.91493	Up	0.000234302	0.000937297	-	-	-	-	gi|356510719|ref|XP_003524083.1|/8.2139e-175/PREDICTED: auxin-induced protein 5NG4-like [Glycine max]
Glyma12g12600	1283	130	520	11.4971	43.355	1.91493	Up	1.97e-51	8.55e-50	K10666|1|5e-27|120|aly:ARALYDRAFT_889362|E3 ubiquitin-protein ligase RNF5 [EC:6.3.2.19]	GO:0031090//organelle membrane	GO:0019787//small conjugating protein ligase activity	GO:0006511//ubiquitin-dependent protein catabolic process;GO:0009725//response to hormone stimulus;GO:0032446//protein modification by small protein conjugation;GO:0006950//response to stress	gi|255638201|gb|ACU19414.1|/6.38889e-132/unknown [Glycine max]
Glyma17g10450	2216	39	156	1.99694	7.53038	1.91493	Up	1.7e-16	2.24e-15	K14638|1|3e-91|334|rcu:RCOM_0730410|solute carrier family 15 (peptide/histidine transporter), member 3/4	GO:0044464//cell part	-	GO:0015833//peptide transport	gi|351721224|ref|NP_001237970.1|/0/nitrate transporter NRT1-2 [Glycine max]
Glyma13g15590	4742	9	36	0.215353	0.812088	1.91493	Up	9.23e-05	0.000396604	K14018|1|2e-28|83.2|gmx:100805404|phospholipase A-2-activating protein	-	-	-	gi|356545721|ref|XP_003541284.1|/0/PREDICTED: protein SUPPRESSOR OF npr1-1, CONSTITUTIVE 1-like [Glycine max]
Glyma04g01500	1074	11	44	1.16214	4.38239	1.91493	Up	1.46e-05	7.18e-05	-	-	-	-	gi|255639650|gb|ACU20119.1|/7.5036e-112/unknown [Glycine max]
Glyma08g21510	1021	13	52	1.44473	5.44803	1.91493	Up	2.33e-06	1.29e-05	K14490|1|1e-81|301|gmx:100798055|histidine-containing phosphotransfer peotein	GO:0043231//intracellular membrane-bounded organelle	GO:0004871//signal transducer activity;GO:0016628//oxidoreductase activity, acting on the CH-CH group of donors, NAD or NADP as acceptor	GO:0008152//metabolic process;GO:0009736//cytokinin mediated signaling pathway	gi|356526081|ref|XP_003531648.1|/1.85457e-80/PREDICTED: histidine-containing phosphotransfer protein 4-like [Glycine max]
Glyma20g34190	1949	9	36	0.523963	1.97585	1.91493	Up	9.23e-05	0.000396564	-	-	-	-	gi|356533818|ref|XP_003535455.1|/4.23914e-176/PREDICTED: uncharacterized protein LOC100805375 [Glycine max]
Glyma15g11180	469	14	56	3.38708	12.7725	1.91493	Up	9.35e-07	5.42e-06	-	-	-	-	-
Glyma07g00873	1843	200	799	12.3133	46.375	1.91313	Up	5.23e-78	3.49e-76	K15718|1|0.0|838|gmx:100127399|linoleate 9S-lipoxygenase [EC:1.13.11.58]	GO:0044424//intracellular part	GO:0046914//transition metal ion binding;GO:0016702//oxidoreductase activity, acting on single donors with incorporation of molecular oxygen, incorporation of two atoms of oxygen	GO:0006633//fatty acid biosynthetic process	gi|356525979|ref|XP_003531597.1|/0/PREDICTED: seed linoleate 9S-lipoxygenase-like isoform 1 [Glycine max]
Glyma07g05340	2276	118	471	5.88274	22.1366	1.91187	Up	1.2e-46	4.66e-45	K12603|1|4e-07|55.5|smo:SELMODRAFT_418021|CCR4-NOT transcription complex subunit 6	-	GO:0046872//metal ion binding	-	gi|356522458|ref|XP_003529863.1|/0/PREDICTED: uncharacterized calcium-binding protein At1g02270-like [Glycine max]
Glyma20g02150	1126	81	322	8.16237	30.59	1.906	Up	2.84e-32	7.26e-31	K01190|1|6e-60|229|ota:Ot07g03490|beta-galactosidase [EC:3.2.1.23]	GO:0016020//membrane	GO:0016701//oxidoreductase activity, acting on single donors with incorporation of molecular oxygen	-	gi|356575959|ref|XP_003556103.1|/1.30689e-154/PREDICTED: phytanoyl-CoA dioxygenase domain-containing protein 1-like [Glycine max]
Glyma09g40970	1382	37	147	3.03783	11.3781	1.90515	Up	1.57e-15	1.95e-14	K03671|1|3e-33|140|gmx:100813401|thioredoxin 1	GO:0043231//intracellular membrane-bounded organelle;GO:0044444//cytoplasmic part	-	GO:0008152//metabolic process;GO:0009987//cellular process;GO:0009987//cellular process;GO:0008152//metabolic process	gi|356532143|ref|XP_003534633.1|/8.2686e-64/PREDICTED: thioredoxin H9-like [Glycine max]
Glyma10g01380	1540	54	214	3.97871	14.8647	1.90151	Up	6.76e-22	1.17e-20	K04125|1|1e-91|335|pop:POPTR_550316|gibberellin 2-oxidase [EC:1.14.11.13]	-	GO:0046914//transition metal ion binding;GO:0016706//oxidoreductase activity, acting on paired donors, with incorporation or reduction of molecular oxygen, 2-oxoglutarate as one donor, and incorporation of one atom each of oxygen into both donors;GO:0016701//oxidoreductase activity, acting on single donors with incorporation of molecular oxygen	GO:0008152//metabolic process	gi|356536677|ref|XP_003536863.1|/0/PREDICTED: gibberellin 2-beta-dioxygenase 2-like [Glycine max]
Glyma15g39642	5063	26	103	0.582687	2.17616	1.90099	Up	2.91e-11	2.67e-10	K13459|1|1e-47|191|vvi:100254298|disease resistance protein RPS2	-	-	-	gi|356555123|ref|XP_003545887.1|/0/PREDICTED: disease resistance protein At4g27190-like [Glycine max]
Glyma10g07940	2112	34	134	1.82665	6.78693	1.89356	Up	3.55e-14	4.04e-13	-	-	-	-	gi|356537073|ref|XP_003537055.1|/0/PREDICTED: uncharacterized protein LOC100820163 [Glycine max]
Glyma09g08470	3453	34	134	1.11725	4.15117	1.89356	Up	3.55e-14	4.03e-13	K13447|1|0.0|971|rcu:RCOM_1689300|respiratory burst oxidase [EC:1.6.3.- 1.11.1.-]	GO:0031224//intrinsic to membrane	GO:0046914//transition metal ion binding;GO:0016209//antioxidant activity;GO:0050662//coenzyme binding;GO:0050664//oxidoreductase activity, acting on NAD(P)H, oxygen as acceptor	GO:0008152//metabolic process;GO:0006950//response to stress	gi|356530463|ref|XP_003533800.1|/0/PREDICTED: respiratory burst oxidase homolog protein E-like [Glycine max]
Glyma07g39420	1466	31	122	2.39937	8.90201	1.89147	Up	5.17e-13	5.43e-12	K05933|1|3e-171|599|gmx:100784459|aminocyclopropanecarboxylate oxidase [EC:1.14.17.4]	-	GO:0043169//cation binding;GO:0019842//vitamin binding;GO:0016641//oxidoreductase activity, acting on the CH-NH2 group of donors, oxygen as acceptor	GO:0003006//developmental process involved in reproduction;GO:0009692	gi|356522031|ref|XP_003529653.1|/4.14346e-170/PREDICTED: 1-aminocyclopropane-1-carboxylate oxidase-like [Glycine max]
Glyma12g08980	1964	31	122	1.79098	6.64478	1.89147	Up	5.17e-13	5.44e-12	K13946|1|1e-13|77.0|smo:SELMODRAFT_112710|auxin influx carrier (AUX1 LAX family)	GO:0031224//intrinsic to membrane;GO:0031224//intrinsic to membrane	-	-	gi|356542702|ref|XP_003539805.1|/0/PREDICTED: lysine histidine transporter 1-like [Glycine max]
Glyma06g28650	1536	14	55	1.0342	3.83031	1.88894	Up	1.47e-06	8.3e-06	-	-	-	-	gi|356517004|ref|XP_003527180.1|/2.11624e-63/PREDICTED: blue copper protein-like [Glycine max]
Glyma08g01960	1645	76	298	5.24225	19.3782	1.88617	Up	1.37e-29	3.22e-28	K02936|1|7e-26|117|rcu:RCOM_0790270|large subunit ribosomal protein L7Ae;K11982|2|9e-07|53.5|bdi:100838213|E3 ubiquitin-protein ligase RNF115/126 [EC:6.3.2.19];K15277|4|1e-06|53.1|ota:Ot17g00560|solute carrier family 35 (adenosine 3'-phospho 5'-phosphosulfate transporter), member B3;K13148|5|1e-06|53.1|vvi:100261060|integrator complex subunit 11 [EC:3.1.27.-]	GO:0043231//intracellular membrane-bounded organelle;GO:0043231//intracellular membrane-bounded organelle;GO:0043231//intracellular membrane-bounded organelle	GO:0046872//metal ion binding;GO:0046872//metal ion binding;GO:0046872//metal ion binding	-	gi|359806791|ref|NP_001241561.1|/6.69882e-108/uncharacterized protein LOC100816369 [Glycine max]
Glyma04g09110	2442	63	247	2.92728	10.8197	1.88602	Up	8.73e-25	1.72e-23	K00029|1|0.0|1116|gmx:100818219|malate dehydrogenase (oxaloacetate-decarboxylating)(NADP+) [EC:1.1.1.40]	GO:0044424//intracellular part;GO:0044424//intracellular part;GO:0044424//intracellular part	GO:0004470//malic enzyme activity;GO:0000166//nucleotide binding;GO:0043169//cation binding;GO:0004470//malic enzyme activity;GO:0000166//nucleotide binding;GO:0043169//cation binding;GO:0004470//malic enzyme activity;GO:0000166//nucleotide binding;GO:0043169//cation binding	GO:0043648//dicarboxylic acid metabolic process;GO:0043648//dicarboxylic acid metabolic process;GO:0043648//dicarboxylic acid metabolic process	gi|356507937|ref|XP_003522719.1|/0/PREDICTED: NADP-dependent malic enzyme-like [Glycine max]
Glyma03g30516	2143	35	137	1.85317	6.8385	1.88368	Up	2.27e-14	2.61e-13	K04733|1|9e-56|216|smo:SELMODRAFT_159261|interleukin-1 receptor-associated kinase 4 [EC:2.7.11.1];K13416|3|7e-54|210|ath:AT4G33430|brassinosteroid insensitive 1-associated receptor kinase 1 [EC:2.7.10.1 2.7.11.1]	-	GO:0004672//protein kinase activity;GO:0000166//nucleotide binding	-	gi|356504892|ref|XP_003521228.1|/0/PREDICTED: receptor-like cytosolic serine/threonine-protein kinase RBK2-like [Glycine max]
Glyma06g17020	3574	33	129	1.04768	3.86098	1.88177	Up	1.35e-13	1.47e-12	K03696|1|0.0|1005|sbi:SORBI_04g021410|ATP-dependent Clp protease ATP-binding subunit ClpC	GO:0009526//plastid envelope;GO:0009532//plastid stroma	GO:0017111//nucleoside-triphosphatase activity;GO:0032559	GO:0043170	gi|356516452|ref|XP_003526908.1|/0/PREDICTED: chaperone protein ClpD, chloroplastic-like [Glycine max]
Glyma17g18320	1794	124	484	7.84276	28.8593	1.8796	Up	7.65e-47	2.98e-45	-	-	GO:0003824//catalytic activity	-	gi|356563572|ref|XP_003550035.1|/0/PREDICTED: putative oxidoreductase C1F5.03c-like [Glycine max]
Glyma19g41020	1367	20	78	1.66009	6.10363	1.87841	Up	9.97e-09	7.27e-08	-	-	-	-	gi|356572856|ref|XP_003554581.1|/2.25815e-114/PREDICTED: uncharacterized protein LOC100784735 [Glycine max]
Glyma09g15000	3450	10	39	0.32889	1.20923	1.87841	Up	5.76e-05	0.000257242	K04733|1|6e-32|137|smo:SELMODRAFT_33807|interleukin-1 receptor-associated kinase 4 [EC:2.7.11.1];K00924|2|1e-31|137|aly:ARALYDRAFT_489442|[EC:2.7.1.-];K13418|3|2e-31|136|vvi:100247683|somatic embryogenesis receptor kinase 1 [EC:2.7.10.1 2.7.11.1]	-	-	-	gi|356533039|ref|XP_003535076.1|/0/PREDICTED: G-type lectin S-receptor-like serine/threonine-protein kinase At4g27290-like [Glycine max]
Glyma15g07710	2683	59	230	2.49518	9.17	1.87778	Up	4.68e-23	8.55e-22	K00422|1|1e-155|548|vvi:100256583|polyphenol oxidase [EC:1.10.3.1]	GO:0009536//plastid	GO:0016491//oxidoreductase activity	GO:0008152//metabolic process	gi|356555113|ref|XP_003545882.1|/0/PREDICTED: polyphenol oxidase A1, chloroplastic-like [Glycine max]
Glyma19g28190	1465	19	74	1.47159	5.40327	1.87646	Up	2.46e-08	1.72e-07	-	-	-	-	gi|356570283|ref|XP_003553319.1|/6.73902e-104/PREDICTED: uncharacterized protein LOC100807332 [Glycine max]
Glyma06g13110	1285	254	989	22.4285	82.3295	1.87608	Up	1.11e-93	8.95e-92	K15382|1|2e-128|457|gmx:100813119|solute carrier family 50 (sugar transporter)	GO:0016021//integral to membrane;GO:0016021//integral to membrane	GO:0015144//carbohydrate transmembrane transporter activity;GO:0015144//carbohydrate transmembrane transporter activity	GO:0006810//transport;GO:0006810//transport	gi|356516019|ref|XP_003526694.1|/3.83353e-133/PREDICTED: bidirectional sugar transporter SWEET3-like [Glycine max]
Glyma04g01531	1021	94	366	10.4465	38.3458	1.87604	Up	9.87e-36	2.82e-34	K13464|1|6e-35|146|vvi:100254231|jasmonate ZIM domain-containing protein	-	-	-	gi|356509570|ref|XP_003523520.1|/5.88335e-111/PREDICTED: protein TIFY 10B-like [Glycine max]
Glyma13g35470	1721	74	288	4.87889	17.9009	1.87541	Up	1.93e-28	4.37e-27	-	-	-	-	gi|356549749|ref|XP_003543253.1|/0/PREDICTED: CBS domain-containing protein CBSX5-like [Glycine max]
Glyma14g27940	1693	27	105	1.80957	6.63429	1.87429	Up	2.88e-11	2.64e-10	K00001|1|0.0|699|gmx:100783858|alcohol dehydrogenase [EC:1.1.1.1]	GO:0044424//intracellular part	GO:0046914//transition metal ion binding;GO:0016616//oxidoreductase activity, acting on the CH-OH group of donors, NAD or NADP as acceptor	GO:0008152//metabolic process	gi|356552775|ref|XP_003544738.1|/0/PREDICTED: alcohol dehydrogenase 1-like [Glycine max]
Glyma17g11490	1319	44	171	3.7851	13.868	1.87335	Up	1.81e-17	2.52e-16	-	-	-	-	gi|356562912|ref|XP_003549712.1|/5.95816e-48/PREDICTED: uncharacterized protein LOC100786250 [Glycine max]
Glyma13g01110	1271	601	2333	53.6536	196.35	1.87168	Up	9.8e-218	2.31e-215	K08235|1|3e-120|430|mtr:MTR_7g093530|xyloglucan:xyloglucosyl transferase [EC:2.4.1.207];K14504|2|3e-119|426|rcu:RCOM_1630040|xyloglucan:xyloglucosyl transferase TCH4 [EC:2.4.1.207]	GO:0005576//extracellular region;GO:0030312//external encapsulating structure	GO:0016798//hydrolase activity, acting on glycosyl bonds;GO:0016758//transferase activity, transferring hexosyl groups	GO:0044042//glucan metabolic process	gi|356547501|ref|XP_003542150.1|/1.31202e-161/PREDICTED: probable xyloglucan endotransglucosylase/hydrolase protein 23-like [Glycine max]
Glyma11g01230	4011	293	1134	8.28867	30.2428	1.86738	Up	1.72e-106	1.64e-104	K00770|1|0.0|1549|rcu:RCOM_1180270|1,4-beta-D-xylan synthase [EC:2.4.2.24]	GO:0031228//intrinsic to Golgi membrane	GO:0016759//cellulose synthase activity	GO:0045229//external encapsulating structure organization;GO:0048588//developmental cell growth;GO:0009250//glucan biosynthetic process;GO:0042546//cell wall biogenesis;GO:0006950//response to stress	gi|356538575|ref|XP_003537778.1|/0/PREDICTED: cellulose synthase-like protein D3-like [Glycine max]
Glyma05g25770	1900	118	456	7.0469	25.6728	1.86518	Up	8.68e-44	3.11e-42	K13424|1|1e-24|113|aly:ARALYDRAFT_482857|WRKY transcription factor 33	-	-	GO:0006351//transcription, DNA-dependent	gi|356510776|ref|XP_003524110.1|/7.10573e-128/PREDICTED: probable WRKY transcription factor 28-like [Glycine max]
Glyma13g07590	1442	901	3478	70.8972	258.004	1.86359	Up	0	0	-	-	-	-	gi|356545723|ref|XP_003541285.1|/5.13659e-157/PREDICTED: LOB domain-containing protein 41-like [Glycine max]
Glyma05g32190	1793	71	274	4.49312	16.3468	1.86322	Up	6.57e-27	1.4e-25	K01956|1|0.0|878|gmx:100776931|carbamoyl-phosphate synthase small subunit [EC:6.3.5.5]	-	-	GO:0009064//glutamine family amino acid metabolic process	gi|356512801|ref|XP_003525104.1|/0/PREDICTED: carbamoyl-phosphate synthase small chain-like [Glycine max]
Glyma14g39840	2300	528	2036	26.0481	94.6918	1.86206	Up	5.87e-189	1.11e-186	K10526|1|0.0|799|rcu:RCOM_1600450|OPC-8:0 CoA ligase 1 [EC:6.2.1.-]	GO:0042579//microbody;GO:0042579//microbody;GO:0042579//microbody	GO:0016703;GO:0016405//CoA-ligase activity;GO:0016703;GO:0016405//CoA-ligase activity;GO:0016703;GO:0016405//CoA-ligase activity	GO:0006725//cellular aromatic compound metabolic process;GO:0006950//response to stress;GO:0009694//jasmonic acid metabolic process;GO:0006950//response to stress;GO:0009694//jasmonic acid metabolic process;GO:0006725//cellular aromatic compound metabolic process;GO:0006950//response to stress;GO:0009694//jasmonic acid metabolic process	gi|356553319|ref|XP_003545004.1|/0/PREDICTED: 4-coumarate--CoA ligase-like 5-like [Glycine max]
Glyma15g01610	1736	322	1241	21.0463	76.4688	1.8613	Up	7.38e-116	7.8e-114	-	-	-	-	gi|356550563|ref|XP_003543655.1|/3.80989e-173/PREDICTED: F-box/kelch-repeat protein At1g80440-like [Glycine max]
Glyma06g21730	2435	41	158	1.91053	6.94097	1.86116	Up	4.05e-16	5.19e-15	-	-	-	-	gi|356513505|ref|XP_003525454.1|/2.68192e-122/PREDICTED: uncharacterized protein LOC100781747 [Glycine max]
Glyma09g02310	1313	819	3155	70.7765	257.038	1.86064	Up	2.1e-291	7.39e-289	K08515|1|2e-97|354|pop:POPTR_746680|vesicle-associated membrane protein 7;K08511|4|4e-89|326|osa:4342638|vesicle-associated membrane protein 72	GO:0031224//intrinsic to membrane;GO:0031224//intrinsic to membrane	-	GO:0006810//transport;GO:0006810//transport	gi|356532976|ref|XP_003535045.1|/2.9265e-108/PREDICTED: putative vesicle-associated membrane protein 726-like isoform 2 [Glycine max]
Glyma17g36360	1435	93	358	7.35361	26.6866	1.85959	Up	1.37e-34	3.78e-33	-	-	-	-	gi|351720822|ref|NP_001237445.1|/5.12062e-39/uncharacterized protein LOC100500655 [Glycine max]
Glyma12g04180	1779	39	150	2.48747	9.0194	1.85835	Up	2.4e-15	2.93e-14	-	-	-	-	gi|356544459|ref|XP_003540668.1|/1.7053e-152/PREDICTED: GATA transcription factor 7-like [Glycine max]
Glyma13g40180	2318	602	2315	29.4681	106.832	1.85811	Up	5.74e-214	1.32e-211	-	GO:0043231//intracellular membrane-bounded organelle	GO:0003824//catalytic activity	-	gi|356550208|ref|XP_003543480.1|/0/PREDICTED: F-box/kelch-repeat protein At5g60570-like [Glycine max]
Glyma04g41701	1925	49	188	2.88825	10.4469	1.85481	Up	7.95e-19	1.19e-17	K13426|1|2e-14|79.3|rcu:RCOM_1689100|WRKY transcription factor 29;K13425|3|2e-13|75.9|vvi:100256849|WRKY transcription factor 22	-	-	-	gi|356509299|ref|XP_003523388.1|/3.66481e-164/PREDICTED: probable WRKY transcription factor 41-like [Glycine max]
Glyma15g02250	1563	55	211	3.99276	14.4406	1.85467	Up	6.01e-21	1e-19	-	GO:0043231//intracellular membrane-bounded organelle	GO:0003676//nucleic acid binding;GO:0046914//transition metal ion binding	GO:0010038//response to metal ion;GO:0009725//response to hormone stimulus;GO:0006970//response to osmotic stress	gi|351720685|ref|NP_001235649.1|/3.81146e-177/MYB transcription factor MYB52 [Glycine max]
Glyma14g02120	1332	572	2193	48.7261	176.115	1.85375	Up	3.72e-202	7.97e-200	K08503|1|3e-81|206|aly:ARALYDRAFT_477131|syntaxin of plants SYP5	GO:0044464//cell part;GO:0044464//cell part	GO:0005515//protein binding;GO:0005515//protein binding	GO:0015031//protein transport;GO:0015031//protein transport	gi|356553533|ref|XP_003545109.1|/2.76662e-129/PREDICTED: syntaxin-51-like [Glycine max]
Glyma06g02040	2085	96	368	5.22438	18.8801	1.85353	Up	2.31e-35	6.54e-34	K03781|1|0.0|824|gmx:100037448|catalase [EC:1.11.1.6]	GO:0005777//peroxisome;GO:0005777//peroxisome;GO:0005777//peroxisome;GO:0005777//peroxisome	GO:0005506//iron ion binding;GO:0004601//peroxidase activity;GO:0005506//iron ion binding;GO:0004601//peroxidase activity;GO:0005506//iron ion binding;GO:0004601//peroxidase activity;GO:0005506//iron ion binding;GO:0004601//peroxidase activity	GO:0042743//hydrogen peroxide metabolic process;GO:0006950//response to stress;GO:0042743//hydrogen peroxide metabolic process;GO:0006950//response to stress;GO:0042743//hydrogen peroxide metabolic process;GO:0006950//response to stress;GO:0042743//hydrogen peroxide metabolic process;GO:0006950//response to stress	gi|358249268|ref|NP_001240021.1|/0/catalase [Glycine max]
Glyma08g08860	1225	12	46	1.11151	4.01683	1.85353	Up	1.43e-05	7.06e-05	-	-	-	-	gi|356524953|ref|XP_003531092.1|/8.69054e-22/PREDICTED: uncharacterized protein LOC100527154 [Glycine max]
Glyma17g02900	1622	24	92	1.67892	6.06735	1.85353	Up	6.59e-10	5.41e-09	K01090|1|5e-11|67.8|cre:CHLREDRAFT_192081|protein phosphatase [EC:3.1.3.16];K14497|3|1e-10|66.2|ath:AT5G59220|protein phosphatase 2C [EC:3.1.3.16]	-	GO:0004721//phosphoprotein phosphatase activity	-	gi|356519974|ref|XP_003528643.1|/0/PREDICTED: probable protein phosphatase 2C 40-like [Glycine max]
Glyma11g18270	3568	30	115	0.954039	3.44775	1.85353	Up	4.74e-12	4.62e-11	-	-	-	-	gi|356541372|ref|XP_003539151.1|/0/PREDICTED: BEL1-like homeodomain protein 1-like [Glycine max]
Glyma11g38210	2394	12	46	0.568757	2.0554	1.85353	Up	1.43e-05	7.05e-05	K09553|1|7e-12|71.2|rcu:RCOM_1679700|stress-induced-phosphoprotein 1	-	-	-	gi|356538154|ref|XP_003537569.1|/0/PREDICTED: TPR repeat-containing thioredoxin TTL1-like [Glycine max]
Glyma06g38410	1792	239	915	15.1332	54.6192	1.85169	Up	2.59e-85	1.89e-83	-	-	GO:0003676//nucleic acid binding	-	gi|351721476|ref|NP_001238234.1|/0/NAC domain protein NAC3 [Glycine max]
Glyma04g11230	2811	250	957	10.0913	36.4178	1.85152	Up	3.89e-89	3e-87	K09553|1|1e-16|87.0|cre:CHLREDRAFT_136069|stress-induced-phosphoprotein 1	-	-	GO:0019725//cellular homeostasis	gi|356510189|ref|XP_003523822.1|/0/PREDICTED: TPR repeat-containing thioredoxin TTL1-like [Glycine max]
Glyma03g37230	1512	184	704	13.8082	49.8062	1.8508	Up	5.26e-66	2.95e-64	-	GO:0043231//intracellular membrane-bounded organelle	GO:0005488//binding	GO:0009648//photoperiodism;GO:0048827//phyllome development;GO:0009640//photomorphogenesis	gi|356505578|ref|XP_003521567.1|/2.44543e-173/PREDICTED: phytochrome A-associated F-box protein-like [Glycine max]
Glyma15g08470	1800	17	65	1.07163	3.86281	1.84984	Up	2.34e-07	1.47e-06	K00924|1|1e-38|159|ath:AT3G59420|[EC:2.7.1.-];K13430|4|5e-34|144|rcu:RCOM_1078760|serine/threonine-protein kinase PBS1 [EC:2.7.11.1]	GO:0044464//cell part	GO:0000166//nucleotide binding;GO:0016301//kinase activity	GO:0009987//cellular process;GO:0048364//root development;GO:0009791//post-embryonic development	gi|356549280|ref|XP_003543022.1|/4.39221e-164/PREDICTED: serine/threonine-protein kinase-like protein ACR4-like [Glycine max]
Glyma11g36040	1014	17	65	1.90231	6.85706	1.84984	Up	2.34e-07	1.47e-06	K11982|1|2e-10|64.7|gmx:100787523|E3 ubiquitin-protein ligase RNF115/126 [EC:6.3.2.19];K05283|3|5e-10|63.5|aly:ARALYDRAFT_354960|phosphatidylinositol glycan, class W [EC:2.3.-.-]	-	GO:0046872//metal ion binding;GO:0019787//small conjugating protein ligase activity	GO:0080134//regulation of response to stress;GO:0006970//response to osmotic stress;GO:0032446//protein modification by small protein conjugation;GO:0009738//abscisic acid mediated signaling pathway	gi|357463473|ref|XP_003602018.1|/2.9536e-38/RING finger family protein [Medicago truncatula]
Glyma06g12656	753	17	65	2.56167	9.2338	1.84984	Up	2.34e-07	1.47e-06	-	-	-	-	gi|356507612|ref|XP_003522558.1|/4.27027e-88/PREDICTED: uncharacterized protein LOC100817862 [Glycine max]
Glyma17g03330	1029	50	191	5.51346	19.8555	1.84851	Up	5.06e-19	7.66e-18	-	-	-	GO:0006950//response to stress	gi|351726706|ref|NP_001235344.1|/5.08564e-86/uncharacterized protein LOC100500506 [Glycine max]
Glyma19g33381	723	104	396	16.3217	58.5894	1.84385	Up	1.13e-37	3.41e-36	K14493|1|9e-36|148|rcu:RCOM_0646940|gibberellin receptor GID1 [EC:3.-.-.-]	-	GO:0004871//signal transducer activity;GO:0003824//catalytic activity	-	gi|356570534|ref|XP_003553440.1|/1.87427e-45/PREDICTED: gibberellin receptor GID1B-like [Glycine max]
Glyma12g01520	804	26	99	3.66933	13.1717	1.84385	Up	1.7e-10	1.46e-09	-	-	-	-	gi|357471091|ref|XP_003605830.1|/1.57394e-06/hypothetical protein MTR_4g043420 [Medicago truncatula]
Glyma16g06750	2077	105	399	5.73618	20.5494	1.84093	Up	7.2e-38	2.19e-36	K15015|1|9e-18|90.5|vvi:100256814|solute carrier family 32 (vesicular inhibitory amino acid transporter)	GO:0031224//intrinsic to membrane	GO:0005275//amine transmembrane transporter activity	GO:0009628//response to abiotic stimulus;GO:0006865//amino acid transport	gi|356558769|ref|XP_003547675.1|/0/PREDICTED: lysine histidine transporter 1-like [Glycine max]
Glyma06g11320	591	10	38	1.91992	6.87794	1.84093	Up	9.02e-05	0.000388612	K14486|1|1e-27|120|pop:POPTR_589324|auxin response factor	-	-	GO:0009725//response to hormone stimulus;GO:0048364//root development;GO:0050794//regulation of cellular process	gi|356507684|ref|XP_003522594.1|/1.28034e-74/PREDICTED: uncharacterized protein LOC100793208 [Glycine max]
Glyma07g14690	947	10	38	1.19817	4.29236	1.84093	Up	9.02e-05	0.000388572	-	-	-	-	-
Glyma10g41960	1005	135	513	15.2418	54.6026	1.84093	Up	3.21e-48	1.29e-46	-	-	-	-	gi|357488687|ref|XP_003614631.1|/1.03564e-35/hypothetical protein MTR_5g056480 [Medicago truncatula]
Glyma01g03870	3289	310	1175	10.6947	38.2152	1.83725	Up	6.68e-108	6.52e-106	K16055|1|0.0|1715|gmx:100795250|trehalose 6-phosphate synthase/phosphatase [EC:2.4.1.15 3.1.3.12]	-	GO:0019203//carbohydrate phosphatase activity;GO:0035251//UDP-glucosyltransferase activity;GO:0019203//carbohydrate phosphatase activity;GO:0035251//UDP-glucosyltransferase activity	GO:0005991//trehalose metabolic process;GO:0005991//trehalose metabolic process	gi|356497847|ref|XP_003517768.1|/0/PREDICTED: probable alpha,alpha-trehalose-phosphate synthase [UDP-forming] 9-like [Glycine max]
Glyma13g31330	2066	61	231	3.35019	11.9604	1.83595	Up	1.68e-22	3e-21	K10666|1|1e-25|115|osa:4325492|E3 ubiquitin-protein ligase RNF5 [EC:6.3.2.19]	-	GO:0046872//metal ion binding;GO:0046872//metal ion binding;GO:0046872//metal ion binding	-	gi|356549335|ref|XP_003543049.1|/9.89106e-131/PREDICTED: E3 ubiquitin-protein ligase RMA1H1-like [Glycine max]
Glyma13g40161	1486	28	106	2.13801	7.63044	1.8355	Up	4.39e-11	3.97e-10	K13789|1|2e-48|191|gmx:100778289|geranylgeranyl diphosphate synthase, type II [EC:2.5.1.1 2.5.1.10 2.5.1.29]	-	GO:0004659//prenyltransferase activity	GO:0006720//isoprenoid metabolic process	gi|356538045|ref|XP_003537515.1|/2.64624e-47/PREDICTED: geranylgeranyl pyrophosphate synthase, chloroplastic-like [Glycine max]
Glyma10g10010	1272	23	87	2.05168	7.31635	1.83432	Up	2.51e-09	1.95e-08	-	-	-	-	gi|359807101|ref|NP_001241346.1|/2.84719e-148/uncharacterized protein LOC100791242 [Glycine max]
Glyma01g02110	1340	160	604	13.5483	48.2164	1.83141	Up	4.34e-56	2.06e-54	-	GO:0043231//intracellular membrane-bounded organelle	-	-	gi|356496362|ref|XP_003517037.1|/9.99682e-121/PREDICTED: uncharacterized protein LOC100788211 [Glycine max]
Glyma10g37510	636	22	83	3.92496	13.9599	1.83054	Up	6.16e-09	4.58e-08	-	-	GO:0043169//cation binding	GO:0006812//cation transport	gi|356534099|ref|XP_003535595.1|/4.3714e-34/PREDICTED: uncharacterized protein LOC100793876 [Glycine max]
Glyma03g27220	1087	13	49	1.35701	4.82202	1.8292	Up	8.91e-06	4.54e-05	-	-	-	-	gi|356504609|ref|XP_003521088.1|/1.54934e-72/PREDICTED: uncharacterized protein LOC100802738 [Glycine max]
Glyma16g14080	2733	13	49	0.539726	1.91787	1.8292	Up	8.91e-06	4.54e-05	K13430|1|1e-60|233|zma:100283091|serine/threonine-protein kinase PBS1 [EC:2.7.11.1];K04733|5|4e-59|228|smo:SELMODRAFT_159261|interleukin-1 receptor-associated kinase 4 [EC:2.7.11.1]	-	-	-	gi|356560807|ref|XP_003548678.1|/0/PREDICTED: G-type lectin S-receptor-like serine/threonine-protein kinase At1g11330-like [Glycine max]
Glyma10g33040	3110	272	1025	9.92381	35.2554	1.82888	Up	8.74e-94	7.1e-92	K06269|1|6e-157|553|mtr:MTR_7g116380|protein phosphatase 1, catalytic subunit [EC:3.1.3.16]	-	GO:0016791//phosphatase activity;GO:0016791//phosphatase activity;GO:0016791//phosphatase activity	-	gi|356535418|ref|XP_003536242.1|/0/PREDICTED: serine/threonine-protein phosphatase PP1-like [Glycine max]
Glyma08g14630	1362	21	79	1.74949	6.20458	1.8264	Up	1.52e-08	1.09e-07	K14514|1|1e-85|315|ath:AT2G27050|ethylene-insensitive protein 3	-	-	GO:0006351//transcription, DNA-dependent	gi|356528487|ref|XP_003532834.1|/0/PREDICTED: putative ETHYLENE INSENSITIVE 3-like 4 protein-like [Glycine max]
Glyma02g11610	1960	25	94	1.44728	5.1302	1.82567	Up	6.44e-10	5.29e-09	K13496|1|5e-103|373|ath:AT2G36750|UDP-glucosyl transferase 73C [EC:2.4.1.-]	-	GO:0016758//transferase activity, transferring hexosyl groups	-	gi|356499767|ref|XP_003518708.1|/0/PREDICTED: abscisate beta-glucosyltransferase-like isoform 1 [Glycine max]
Glyma11g36030	863	97	364	12.7535	45.1183	1.82282	Up	3.03e-34	8.32e-33	-	-	-	-	gi|356540056|ref|XP_003538507.1|/2.55275e-29/PREDICTED: uncharacterized protein LOC100306576 [Glycine max]
Glyma13g01900	3020	12	45	0.450862	1.59392	1.82182	Up	2.23e-05	0.000106507	K09553|1|2e-19|97.1|cre:CHLREDRAFT_136069|stress-induced-phosphoprotein 1	-	-	GO:0019725//cellular homeostasis;GO:0019725//cellular homeostasis	gi|356550787|ref|XP_003543765.1|/0/PREDICTED: TPR repeat-containing thioredoxin TTL1-like [Glycine max]
Glyma07g10710	1231	12	45	1.1061	3.91036	1.82182	Up	2.23e-05	0.000106495	-	-	-	-	gi|255567848|ref|XP_002524902.1|/6.0192e-47/hypothetical protein RCOM_0725500 [Ricinus communis]
Glyma01g44930	2044	315	1181	17.4864	61.8061	1.82152	Up	3.39e-107	3.24e-105	K08150|1|8e-51|200|vvi:100268023|MFS transporter, SP family, solute carrier family 2 (myo-inositol transporter), member 13	GO:0031224//intrinsic to membrane	GO:0016628//oxidoreductase activity, acting on the CH-CH group of donors, NAD or NADP as acceptor;GO:0005356	GO:0008152//metabolic process;GO:0071702	gi|356497466|ref|XP_003517581.1|/0/PREDICTED: sugar transport protein 13-like [Glycine max]
Glyma13g42340	3063	118	442	4.37124	15.4361	1.82019	Up	3.69e-41	1.23e-39	K15718|1|0.0|1123|mtr:MTR_2g099570|linoleate 9S-lipoxygenase [EC:1.13.11.58]	GO:0044424//intracellular part	GO:0046914//transition metal ion binding;GO:0016702//oxidoreductase activity, acting on single donors with incorporation of molecular oxygen, incorporation of two atoms of oxygen	GO:0006633//fatty acid biosynthetic process	gi|351723975|ref|NP_001235250.1|/0/lipoxygenase [Glycine max]
Glyma11g18320	1587	133	498	9.50921	33.5672	1.81965	Up	3.79e-46	1.45e-44	K03885|1|1e-11|69.7|smo:SELMODRAFT_107483|NADH dehydrogenase [EC:1.6.99.3]	GO:0016020//membrane	GO:0050662//coenzyme binding;GO:0003824//catalytic activity	GO:0008152//metabolic process	gi|356539207|ref|XP_003538091.1|/0/PREDICTED: apoptosis-inducing factor homolog A-like [Glycine max]
Glyma16g22050	3737	58	217	1.76106	6.21153	1.8185	Up	5.67e-21	9.46e-20	K08518|1|7e-89|327|smo:SELMODRAFT_449132|syntaxin-binding protein 5	-	-	-	gi|356561056|ref|XP_003548801.1|/0/PREDICTED: uncharacterized protein LOC100811900 [Glycine max]
Glyma16g07750	13899	711	2660	5.80438	20.472	1.81844	Up	1.75e-238	4.65e-236	K11294|1|3e-09|64.7|bdi:100838448|nucleolin;K12822|2|8e-08|60.1|gmx:100809428|RNA-binding protein 25;K09291|4|2e-07|58.9|ath:AT1G79280|nucleoprotein TPR	-	-	-	gi|356560575|ref|XP_003548566.1|/0/PREDICTED: uncharacterized protein LOC100799113 [Glycine max]
Glyma07g26910	1525	237	886	17.6339	62.1479	1.81735	Up	1.26e-80	8.72e-79	-	-	-	-	gi|356521159|ref|XP_003529225.1|/3.97349e-147/PREDICTED: transcription factor bHLH121-like [Glycine max]
Glyma13g31060	1187	500	1869	47.7957	168.431	1.8172	Up	5.32e-168	8.92e-166	-	-	-	GO:0034285;GO:0009746	gi|359806444|ref|NP_001241246.1|/4.66972e-39/uncharacterized protein LOC100799417 [Glycine max]
Glyma04g42090	2459	162	605	7.47526	26.3184	1.81587	Up	1.51e-55	7.08e-54	K14494|1|7e-58|224|pop:POPTR_645273|DELLA protein	-	-	GO:0006351//transcription, DNA-dependent;GO:0006351//transcription, DNA-dependent	gi|356509340|ref|XP_003523408.1|/0/PREDICTED: scarecrow-like protein 1-like [Glycine max]
Glyma13g02000	2136	232	866	12.3241	43.3689	1.81518	Up	1.02e-78	6.85e-77	-	-	GO:0016798//hydrolase activity, acting on glycosyl bonds;GO:0043167//ion binding;GO:0005515//protein binding	GO:0044238//primary metabolic process	gi|356548252|ref|XP_003542517.1|/0/PREDICTED: glucan 1,3-beta-glucosidase A-like [Glycine max]
Glyma04g08050	1355	433	1616	36.2592	127.575	1.81492	Up	2.84e-145	3.97e-143	-	-	-	-	gi|356507831|ref|XP_003522667.1|/3.33308e-110/PREDICTED: uncharacterized protein LOC100788810 [Glycine max]
Glyma04g06860	1956	346	1290	20.0714	70.5477	1.81346	Up	3.2e-116	3.38e-114	-	-	-	-	gi|356507552|ref|XP_003522528.1|/1.45325e-83/PREDICTED: uncharacterized protein LOC100800972 [Glycine max]
Glyma04g40861	725	11	41	1.72157	6.04934	1.81305	Up	5.58e-05	0.000250109	-	-	-	-	gi|255629841|gb|ACU15271.1|/9.07255e-16/unknown [Glycine max]
Glyma04g06460	1787	105	391	6.66706	23.4053	1.81171	Up	2.25e-36	6.56e-35	-	-	-	-	gi|356507252|ref|XP_003522383.1|/0/PREDICTED: uncharacterized protein LOC100795319 [Glycine max]
Glyma10g29280	3581	1147	4271	36.3437	127.581	1.81164	Up	0	0	K13447|1|0.0|1645|gmx:100799682|respiratory burst oxidase [EC:1.6.3.- 1.11.1.-]	GO:0031224//intrinsic to membrane	GO:0046914//transition metal ion binding;GO:0016209//antioxidant activity;GO:0050662//coenzyme binding;GO:0050664//oxidoreductase activity, acting on NAD(P)H, oxygen as acceptor	GO:0008152//metabolic process	gi|356535067|ref|XP_003536070.1|/0/PREDICTED: respiratory burst oxidase homolog protein B-like [Glycine max]
Glyma08g44140	2100	104	387	5.61932	19.7131	1.81068	Up	5.42e-36	1.57e-34	K08065|1|8e-96|349|gmx:100813169|nuclear transcription Y subunit beta;K02326|4|1e-08|60.1|smo:SELMODRAFT_115079|DNA polymerase epsilon subunit 3 [EC:2.7.7.7]	GO:0005622//intracellular;GO:0005622//intracellular	GO:0003677//DNA binding;GO:0003677//DNA binding	-	gi|356527149|ref|XP_003532175.1|/1.16483e-94/PREDICTED: nuclear transcription factor Y subunit B-3-like [Glycine max]
Glyma02g01300	1450	25	93	1.95633	6.86084	1.81024	Up	9.95e-10	8.03e-09	K09422|1|4e-63|240|rcu:RCOM_1345780|myb proto-oncogene protein, plant	GO:0043231//intracellular membrane-bounded organelle	GO:0003676//nucleic acid binding	-	gi|351723951|ref|NP_001235761.1|/8.30924e-139/MYB transcription factor MYB76 [Glycine max]
Glyma14g39350	2026	242	900	13.5533	47.5188	1.80985	Up	2.03e-81	1.42e-79	K00924|1|5e-18|91.3|ath:AT5G22850|[EC:2.7.1.-]	GO:0044464//cell part	GO:0004175//endopeptidase activity	GO:0019538//protein metabolic process	gi|356553263|ref|XP_003544977.1|/0/PREDICTED: aspartic proteinase nepenthesin-1-like [Glycine max]
Glyma20g00330	1365	24	89	1.99503	6.9746	1.8057	Up	2.44e-09	1.9e-08	K00430|1|8e-73|272|gmx:100820620|peroxidase [EC:1.11.1.7]	-	GO:0046872//metal ion binding;GO:0003824//catalytic activity	-	gi|356575279|ref|XP_003555769.1|/1.69596e-170/PREDICTED: peroxidase 5-like [Glycine max]
Glyma01g40320	1057	24	89	2.57636	9.00694	1.8057	Up	2.44e-09	1.9e-08	-	-	-	-	gi|356497009|ref|XP_003517357.1|/1.09757e-75/PREDICTED: uncharacterized protein LOC100780361 [Glycine max]
Glyma20g33800	2304	67	248	3.29961	11.5141	1.80304	Up	1.7e-23	3.17e-22	K09286|1|9e-33|140|pop:POPTR_588763|EREBP-like factor	-	-	-	gi|351727921|ref|NP_001237945.1|/4.01951e-112/uncharacterized protein LOC100306125 [Glycine max]
Glyma15g07080	3427	13	48	0.430427	1.49827	1.79946	Up	1.38e-05	6.84e-05	K00924|1|2e-23|110|aly:ARALYDRAFT_313416|[EC:2.7.1.-];K04733|3|3e-20|99.4|smo:SELMODRAFT_159261|interleukin-1 receptor-associated kinase 4 [EC:2.7.11.1];K13416|5|9e-20|97.8|rcu:RCOM_1534760|brassinosteroid insensitive 1-associated receptor kinase 1 [EC:2.7.10.1 2.7.11.1]	GO:0043231//intracellular membrane-bounded organelle;GO:0016020//membrane;GO:0043231//intracellular membrane-bounded organelle;GO:0016020//membrane	GO:0019899//enzyme binding;GO:0004674//protein serine/threonine kinase activity;GO:0000166//nucleotide binding;GO:0019899//enzyme binding;GO:0004674//protein serine/threonine kinase activity;GO:0000166//nucleotide binding	GO:0009987//cellular process;GO:0009987//cellular process	gi|356546692|ref|XP_003541757.1|/0/PREDICTED: receptor-like serine/threonine-protein kinase SD1-8-like [Glycine max]
Glyma19g37108	1874	90	332	5.44932	18.9509	1.79812	Up	8.01e-31	1.96e-29	K13496|1|6e-149|526|ath:AT2G36800|UDP-glucosyl transferase 73C [EC:2.4.1.-]	-	GO:0016757//transferase activity, transferring glycosyl groups	-	gi|356572496|ref|XP_003554404.1|/0/PREDICTED: UDP-glycosyltransferase 73C5-like [Glycine max]
Glyma05g27280	669	16	59	2.71371	9.43383	1.79758	Up	1.39e-06	7.89e-06	K13464|1|7e-06|48.9|pop:POPTR_548076|jasmonate ZIM domain-containing protein	-	-	-	gi|356512310|ref|XP_003524863.1|/1.5421e-56/PREDICTED: protein TIFY 5A-like [Glycine max]
Glyma12g22790	2041	19	70	1.05628	3.66874	1.79629	Up	1.42e-07	9.13e-07	-	GO:0043231//intracellular membrane-bounded organelle	-	GO:0009642//response to light intensity;GO:0009813//flavonoid biosynthetic process;GO:0006355//regulation of transcription, DNA-dependent	gi|356545377|ref|XP_003541120.1|/0/PREDICTED: NAC domain-containing protein 18-like [Glycine max]
Glyma10g38360	1508	19	70	1.42962	4.96545	1.79629	Up	1.42e-07	9.13e-07	-	-	-	-	gi|356535898|ref|XP_003536479.1|/2.36774e-160/PREDICTED: F-box protein PP2-A13-like [Glycine max]
Glyma12g10030	3255	31	114	1.08064	3.74642	1.79363	Up	1.7e-11	1.58e-10	-	-	-	-	gi|356544766|ref|XP_003540818.1|/0/PREDICTED: BEL1-like homeodomain protein 1-like [Glycine max]
Glyma16g32330	1412	139	511	11.1699	38.7123	1.79317	Up	2.12e-46	8.16e-45	K09286|1|8e-36|149|ath:AT4G25490|EREBP-like factor	-	-	GO:0006351//transcription, DNA-dependent	gi|330370710|gb|AEC12483.1|/9.63309e-100/C-repeat/dehydration-responsive element-binding factor CBF1-2 [Glycine max]
Glyma02g10970	1309	37	136	3.20724	11.1138	1.79294	Up	1.91e-13	2.07e-12	-	GO:0043231//intracellular membrane-bounded organelle	GO:0046914//transition metal ion binding	GO:0009888//tissue development;GO:0010051//xylem and phloem pattern formation;GO:0048513//organ development	gi|356502472|ref|XP_003520043.1|/2.8415e-151/PREDICTED: protein TRANSPARENT TESTA 1-like [Glycine max]
Glyma14g13430	2070	70	257	3.83705	13.2808	1.79128	Up	4.32e-24	8.29e-23	-	-	-	-	gi|356554205|ref|XP_003545439.1|/2.77163e-157/PREDICTED: uncharacterized protein LOC100806546 [Glycine max]
Glyma13g39261	2704	155	569	6.50421	22.5096	1.79109	Up	2.14e-51	9.27e-50	-	GO:0031225//anchored to membrane;GO:0043231//intracellular membrane-bounded organelle;GO:0031225//anchored to membrane;GO:0043231//intracellular membrane-bounded organelle	GO:0043167//ion binding;GO:0008422//beta-glucosidase activity;GO:0043167//ion binding;GO:0008422//beta-glucosidase activity	GO:0044238//primary metabolic process;GO:0044238//primary metabolic process	gi|363806788|ref|NP_001242282.1|/0/uncharacterized protein LOC100786020 precursor [Glycine max]
Glyma16g01070	3420	155	569	5.14251	17.7971	1.79109	Up	2.14e-51	9.28e-50	K00454|1|0.0|1766|gmx:100791000|lipoxygenase [EC:1.13.11.12]	-	GO:0046914//transition metal ion binding;GO:0016702//oxidoreductase activity, acting on single donors with incorporation of molecular oxygen, incorporation of two atoms of oxygen	GO:0006633//fatty acid biosynthetic process	gi|356558934|ref|XP_003547757.1|/0/PREDICTED: linoleate 13S-lipoxygenase 3-1, chloroplastic-like [Glycine max]
Glyma13g23310	1784	121	444	7.69592	26.6226	1.79049	Up	1.88e-40	6.17e-39	-	-	-	-	gi|356548553|ref|XP_003542665.1|/1.69387e-75/PREDICTED: uncharacterized protein LOC100781021 [Glycine max]
Glyma01g38780	1596	24	88	1.70627	5.8981	1.7894	Up	3.76e-09	2.86e-08	-	GO:0016020//membrane	-	-	gi|356537807|ref|XP_003537416.1|/0/PREDICTED: BTB/POZ domain-containing protein At5g66560-like [Glycine max]
Glyma16g02631	1883	15	55	0.90388	3.12446	1.7894	Up	3.45e-06	1.86e-05	-	-	-	-	gi|356506073|ref|XP_003521812.1|/2.68031e-111/PREDICTED: uncharacterized protein LOC100784190 [Glycine max]
Glyma12g07660	1212	18	66	1.68515	5.8251	1.7894	Up	3.51e-07	2.15e-06	-	GO:0016020//membrane	-	GO:0032502//developmental process	gi|356542559|ref|XP_003539734.1|/7.72622e-148/PREDICTED: uncharacterized protein LOC100798336 [Glycine max]
Glyma16g26060	1247	18	66	1.63786	5.66161	1.7894	Up	3.51e-07	2.15e-06	K08233|1|3e-78|290|ath:AT2G23610|polyneuridine-aldehyde esterase [EC:3.1.1.78]	-	-	-	gi|359807317|ref|NP_001240864.1|/8.58256e-150/uncharacterized protein LOC100796281 [Glycine max]
Glyma18g48730	970	90	330	10.5279	36.3919	1.7894	Up	1.88e-30	4.53e-29	K09286|1|3e-26|117|sbi:SORBI_06g024355|EREBP-like factor;K14517|4|2e-24|111|ath:AT5G47220|ethylene-responsive transcription factor 2	GO:0043231//intracellular membrane-bounded organelle	GO:0003676//nucleic acid binding;GO:0001071//nucleic acid binding transcription factor activity	GO:0006351//transcription, DNA-dependent	gi|351723731|ref|NP_001237801.1|/2.3602e-98/ethylene-responsive element binding protein 1 [Glycine max]
Glyma15g41493	857	47	172	6.22281	21.4689	1.78661	Up	1.48e-16	1.95e-15	K03094|1|5e-28|122|ppp:PHYPADRAFT_104499|S-phase kinase-associated protein 1	-	-	-	gi|356555221|ref|XP_003545933.1|/2.55556e-98/PREDICTED: SCF ubiquitin ligase complex protein SKP1b-like [Glycine max]
Glyma04g34890	771	129	472	18.9848	65.4862	1.78635	Up	9.09e-43	3.17e-41	-	-	-	-	gi|255631556|gb|ACU16145.1|/4.54203e-32/unknown [Glycine max]
Glyma12g36380	1567	81	296	5.86524	20.2062	1.78454	Up	2.22e-27	4.83e-26	K05277|1|2e-50|198|pop:POPTR_548547|leucoanthocyanidin dioxygenase [EC:1.14.11.19];K06892|4|1e-47|189|pop:POPTR_550478|;K05278|5|4e-47|187|rcu:RCOM_1031460|flavonol synthase [EC:1.14.11.23]	-	GO:0016706//oxidoreductase activity, acting on paired donors, with incorporation or reduction of molecular oxygen, 2-oxoglutarate as one donor, and incorporation of one atom each of oxygen into both donors;GO:0016701//oxidoreductase activity, acting on single donors with incorporation of molecular oxygen	GO:0051553	gi|356544150|ref|XP_003540518.1|/0/PREDICTED: protein SRG1-like [Glycine max]
Glyma09g04110	3140	23	84	0.831128	2.86162	1.78369	Up	9.21e-09	6.74e-08	K14494|1|3e-47|189|ath:AT3G03450|DELLA protein	-	-	-	gi|356532515|ref|XP_003534817.1|/0/PREDICTED: DELLA protein RGL2-like [Glycine max]
Glyma12g07960	3471	20	73	0.6538	2.24973	1.78283	Up	8.89e-08	5.88e-07	K04733|1|4e-143|507|ath:AT5G38990|interleukin-1 receptor-associated kinase 4 [EC:2.7.11.1];K00924|3|5e-64|244|aly:ARALYDRAFT_313416|[EC:2.7.1.-]	GO:0016020//membrane;GO:0016020//membrane;GO:0016020//membrane	GO:0004672//protein kinase activity;GO:0032559;GO:0004672//protein kinase activity;GO:0032559;GO:0004672//protein kinase activity;GO:0032559	GO:0043401//steroid hormone mediated signaling pathway;GO:0001558//regulation of cell growth;GO:0000902//cell morphogenesis;GO:0007275//multicellular organismal development;GO:0006464//cellular protein modification process;GO:0043401//steroid hormone mediated signaling pathway;GO:0001558//regulation of cell growth;GO:0000902//cell morphogenesis;GO:0007275//multicellular organismal development;GO:…	gi|356542591|ref|XP_003539750.1|/0/PREDICTED: receptor-like protein kinase HERK 1-like [Glycine max]
Glyma08g01430	869	17	62	2.21972	7.63193	1.78167	Up	8.67e-07	5.05e-06	K13424|1|5e-23|106|pop:POPTR_663578|WRKY transcription factor 33;K13423|5|1e-21|101|ath:AT2G30250|WRKY transcription factor 25	GO:0043231//intracellular membrane-bounded organelle	GO:0001071//nucleic acid binding transcription factor activity;GO:0003677//DNA binding	GO:0031667//response to nutrient levels;GO:0006355//regulation of transcription, DNA-dependent;GO:0048528//post-embryonic root development	gi|375298723|ref|NP_001237010.1|/3.56393e-71/WRKY25 protein [Glycine max]
Glyma01g36145	2843	25	91	0.997776	3.42395	1.77887	Up	2.36e-09	1.83e-08	K08150|1|2e-34|146|ath:AT1G30220|MFS transporter, SP family, solute carrier family 2 (myo-inositol transporter), member 13	-	-	GO:0006810//transport;GO:0006810//transport	gi|356496533|ref|XP_003517121.1|/0/PREDICTED: monosaccharide-sensing protein 3-like [Glycine max]
Glyma07g01920	933	16	58	1.94584	6.6498	1.77291	Up	2.15e-06	1.19e-05	-	-	-	-	gi|356522242|ref|XP_003529756.1|/1.60723e-88/PREDICTED: uncharacterized protein LOC100801941 [Glycine max]
Glyma04g39350	2682	66	239	2.79225	9.53238	1.77141	Up	3.44e-22	6.07e-21	K08269|1|5e-56|218|mtr:MTR_3g095620|unc51-like kinase [EC:2.7.11.1]	-	GO:0004672//protein kinase activity;GO:0004674//protein serine/threonine kinase activity;GO:0032559;GO:0016301//kinase activity;GO:0004674//protein serine/threonine kinase activity;GO:0032559	GO:0006464//cellular protein modification process;GO:0006464//cellular protein modification process	gi|356508997|ref|XP_003523239.1|/0/PREDICTED: serine/threonine-protein kinase ULK3-like [Glycine max]
Glyma17g11160	3938	34	123	0.979655	3.34112	1.76999	Up	4.23e-12	4.14e-11	K13415|1|5e-124|444|ath:AT4G39400|protein brassinosteroid insensitive 1 [EC:2.7.10.1 2.7.11.1]	GO:0043231//intracellular membrane-bounded organelle;GO:0016020//membrane;GO:0031410//cytoplasmic vesicle	GO:0004672//protein kinase activity;GO:0016787//hydrolase activity;GO:0032559	GO:0006464//cellular protein modification process;GO:0007167//enzyme linked receptor protein signaling pathway	gi|356565123|ref|XP_003550794.1|/0/PREDICTED: probable LRR receptor-like serine/threonine-protein kinase At1g74360-like [Glycine max]
Glyma12g01690	1472	39	141	3.00626	10.2465	1.76908	Up	1.16e-13	1.28e-12	K05928|1|0.0|647|gmx:732543|tocopherol O-methyltransferase [EC:2.1.1.95]	-	GO:0016741	GO:0006730//one-carbon metabolic process	gi|351722235|ref|NP_001236725.1|/0/gamma-tocopherol methyltransferase [Glycine max]
Glyma15g10490	2405	259	936	12.2195	41.6316	1.76849	Up	5.29e-82	3.73e-80	-	-	GO:0042578//phosphoric ester hydrolase activity	GO:0006351//transcription, DNA-dependent	gi|356555565|ref|XP_003546101.1|/0/PREDICTED: tubby-like F-box protein 6-like [Glycine max]
Glyma01g04310	1217	85	307	7.92498	26.9842	1.76764	Up	5.45e-28	1.21e-26	-	-	-	-	gi|351721003|ref|NP_001237195.1|/3.20696e-129/uncharacterized protein LOC100527006 [Glycine max]
Glyma17g10410	2386	18	65	0.855996	2.9141	1.76738	Up	5.4e-07	3.23e-06	K13412|1|0.0|931|gmx:100809838|calcium-dependent protein kinase [EC:2.7.11.1]	GO:0009536//plastid	GO:0046872//metal ion binding;GO:0004674//protein serine/threonine kinase activity;GO:0032559	GO:0006464//cellular protein modification process;GO:0009755//hormone-mediated signaling pathway	gi|356565063|ref|XP_003550764.1|/0/PREDICTED: calcium-dependent protein kinase 30-like [Glycine max]
Glyma10g05910	2244	1156	4171	58.4527	198.829	1.76619	Up	0	0	K10661|1|7e-08|57.8|gmx:100811171|E3 ubiquitin-protein ligase MARCH6 [EC:6.3.2.19]	-	-	-	gi|356548242|ref|XP_003542512.1|/0/PREDICTED: uncharacterized protein LOC100787963 [Glycine max]
Glyma11g12000	1285	73	263	6.44599	21.8935	1.76403	Up	3.91e-24	7.5e-23	K07574|1|1e-119|427|gmx:100779359|RNA-binding protein	GO:0009536//plastid	GO:0003676//nucleic acid binding	-	gi|356538720|ref|XP_003537849.1|/1.81069e-118/PREDICTED: uncharacterized protein LOC100779359 [Glycine max]
Glyma02g11151	2341	25	90	1.21174	4.11248	1.76293	Up	3.61e-09	2.75e-08	K13430|1|4e-49|194|zma:100283091|serine/threonine-protein kinase PBS1 [EC:2.7.11.1];K00924|4|1e-46|186|osa:4337593|[EC:2.7.1.-]	-	GO:0004871//signal transducer activity;GO:0004672//protein kinase activity;GO:0032559	GO:0006464//cellular protein modification process	gi|351725961|ref|NP_001238646.1|/0/stress-induced receptor-like kinase precursor [Glycine max]
Glyma07g03750	3647	15	54	0.466687	1.58387	1.76293	Up	5.32e-06	2.81e-05	K15078|1|9e-104|377|vvi:100250139|structure-specific endonuclease subunit SLX1 [EC:3.6.1.-];K15271|5|3e-96|352|rcu:RCOM_1095670|ATP-dependent DNA helicase HFM1/MER3 [EC:3.6.4.12]	GO:0009536//plastid	-	GO:0009314//response to radiation;GO:0009657//plastid organization	gi|356522365|ref|XP_003529817.1|/0/PREDICTED: pentatricopeptide repeat-containing protein At1g15510, chloroplastic-like [Glycine max]
Glyma03g34900	1875	15	54	0.907736	3.08074	1.76293	Up	5.32e-06	2.81e-05	-	-	GO:0003677//DNA binding	GO:0006351//transcription, DNA-dependent;GO:0006950//response to stress;GO:0009743//response to carbohydrate stimulus	gi|356503783|ref|XP_003520683.1|/0/PREDICTED: heat stress transcription factor A-3-like [Glycine max]
Glyma07g39410	1262	30	108	2.69732	9.15433	1.76293	Up	9.74e-11	8.56e-10	-	-	-	-	gi|356522029|ref|XP_003529652.1|/9.20497e-83/PREDICTED: uncharacterized protein LOC100783929 [Glycine max]
Glyma01g06300	1400	10	36	0.810479	2.75066	1.76293	Up	0.000218156	0.00087736	-	GO:0009536//plastid	-	-	gi|356497932|ref|XP_003517810.1|/1.41278e-119/PREDICTED: uncharacterized protein LOC100789803 [Glycine max]
Glyma19g06280	1331	777	2796	66.2388	224.709	1.76231	Up	4.87e-240	1.32e-237	-	-	-	-	gi|356573974|ref|XP_003555129.1|/3.00036e-156/PREDICTED: LOB domain-containing protein 41-like [Glycine max]
Glyma02g35350	1257	32	115	2.88858	9.78644	1.76042	Up	2.51e-11	2.31e-10	-	-	GO:0016874//ligase activity	-	gi|356498679|ref|XP_003518177.1|/0/PREDICTED: E3 ubiquitin-protein ligase PUB23-like [Glycine max]
Glyma10g38601	1098	56	201	5.78703	19.582	1.75863	Up	1.01e-18	1.49e-17	K05282|1|0.0|686|gmx:100816992|gibberellin 20-oxidase [EC:1.14.11.12]	-	GO:0046914//transition metal ion binding;GO:0016706//oxidoreductase activity, acting on paired donors, with incorporation or reduction of molecular oxygen, 2-oxoglutarate as one donor, and incorporation of one atom each of oxygen into both donors	GO:0008152//metabolic process	gi|356535927|ref|XP_003536493.1|/0/PREDICTED: LOW QUALITY PROTEIN: gibberellin 20 oxidase 2-like [Glycine max]
Glyma08g12340	1410	208	746	16.7384	56.5955	1.75753	Up	3.63e-65	2.03e-63	K01376|1|2e-68|258|ath:AT5G43060|[EC:3.4.22.-];K01365|4|2e-65|248|smo:SELMODRAFT_106228|cathepsin L [EC:3.4.22.15]	-	GO:0016787//hydrolase activity	-	gi|359806985|ref|NP_001241331.1|/0/uncharacterized protein LOC100811719 precursor [Glycine max]
Glyma04g02220	2269	485	1739	24.2536	81.9837	1.75713	Up	1.95e-149	2.83e-147	K14510|1|7e-52|204|sbi:SORBI_02g011690|serine/threonine-protein kinase CTR1 [EC:2.7.11.1];K04424|5|9e-51|200|aly:ARALYDRAFT_909157|sterile alpha motif and leucine zipper containing kinase AZK [EC:2.7.11.25]	GO:0044444//cytoplasmic part	GO:0004672//protein kinase activity;GO:0004672//protein kinase activity	-	gi|356509608|ref|XP_003523539.1|/3.85351e-175/PREDICTED: tyrosine-protein kinase TXK-like [Glycine max]
Glyma20g31780	941	41	147	4.94384	16.7105	1.75705	Up	4.61e-14	5.19e-13	K01955|1|4e-61|233|vvi:100262205|carbamoyl-phosphate synthase large subunit [EC:6.3.5.5];K13944|2|6e-21|99.8|pop:POPTR_559669|LOB domain-containing protein 16;K13945|5|1e-19|95.1|vvi:100266975|LOB domain-containing protein 29	-	-	-	gi|356576187|ref|XP_003556215.1|/2.36375e-79/PREDICTED: LOB domain-containing protein 1-like [Glycine max]
Glyma18g02780	712	12	43	1.91237	6.46027	1.75624	Up	5.34e-05	0.000239963	K01955|1|2e-40|163|vvi:100262205|carbamoyl-phosphate synthase large subunit [EC:6.3.5.5];K13944|2|1e-28|124|pop:POPTR_559669|LOB domain-containing protein 16	-	-	-	gi|356568049|ref|XP_003552226.1|/3.69351e-91/PREDICTED: LOB domain-containing protein 12-like [Glycine max]
Glyma09g07100	2090	72	258	3.90891	13.2049	1.75624	Up	1.44e-23	2.69e-22	K12309|1|0.0|890|ath:AT3G52840|beta-galactosidase [EC:3.2.1.23];K01190|3|3e-69|261|cme:CMP078C|beta-galactosidase [EC:3.2.1.23]	-	GO:0030246//carbohydrate binding;GO:0015925;GO:0043167//ion binding	GO:0044238//primary metabolic process	gi|356532710|ref|XP_003534914.1|/0/PREDICTED: beta-galactosidase 1-like [Glycine max]
Glyma10g27420	1233	64	229	5.88961	19.8671	1.75414	Up	4.67e-21	7.81e-20	-	-	-	-	gi|356533461|ref|XP_003535282.1|/7.8848e-164/PREDICTED: putative F-box/FBD/LRR-repeat protein At1g78760-like [Glycine max]
Glyma20g28790	1636	66	236	4.57752	15.4309	1.75318	Up	1.22e-21	2.1e-20	K13420|1|6e-27|120|sbi:SORBI_06g028760|LRR receptor-like serine/threonine-protein kinase FLS2 [EC:2.7.11.1]	GO:0005618//cell wall	GO:0016772//transferase activity, transferring phosphorus-containing groups;GO:0005198//structural molecule activity;GO:0005488//binding	GO:0006796//phosphate-containing compound metabolic process	gi|356575879|ref|XP_003556064.1|/0/PREDICTED: leucine-rich repeat extensin-like protein 6-like [Glycine max]
Glyma20g29120	1186	47	168	4.49659	15.1526	1.75266	Up	8.06e-16	1.02e-14	-	-	-	-	gi|363808366|ref|NP_001242511.1|/4.2743e-119/uncharacterized protein LOC100775836 [Glycine max]
Glyma06g10720	649	14	50	2.44767	8.24115	1.75143	Up	1.32e-05	6.56e-05	-	-	-	-	-
Glyma04g13880	2009	65	232	3.67116	12.3529	1.75055	Up	2.95e-21	4.98e-20	K01087|1|0.0|770|gmx:100799726|trehalose 6-phosphate phosphatase [EC:3.1.3.12]	-	-	GO:0005991//trehalose metabolic process;GO:0005991//trehalose metabolic process;GO:0005991//trehalose metabolic process;GO:0005991//trehalose metabolic process	gi|356508192|ref|XP_003522843.1|/0/PREDICTED: uncharacterized glycosyl hydrolase Rv2006/MT2062-like [Glycine max]
Glyma13g35220	1226	51	182	4.72008	15.8797	1.7503	Up	5.46e-17	7.42e-16	-	-	-	-	gi|359806743|ref|NP_001241042.1|/2.17441e-81/uncharacterized protein LOC100777109 precursor [Glycine max]
Glyma09g34110	2066	37	132	2.03208	6.83449	1.74987	Up	1.05e-12	1.08e-11	K00630|1|0.0|713|gmx:100800190|glycerol-3-phosphate O-acyltransferase [EC:2.3.1.15]	GO:0009532//plastid stroma;GO:0009532//plastid stroma	GO:0008374//O-acyltransferase activity;GO:0008374//O-acyltransferase activity	GO:0006644//phospholipid metabolic process;GO:0006644//phospholipid metabolic process	gi|356531453|ref|XP_003534292.1|/0/PREDICTED: glycerol-3-phosphate acyltransferase, chloroplastic-like [Glycine max]
Glyma08g06340	1145	71	253	7.03595	23.6362	1.74818	Up	5.27e-23	9.62e-22	-	-	-	-	gi|356524742|ref|XP_003530987.1|/8.93516e-66/PREDICTED: F-box protein At1g61340-like [Glycine max]
Glyma08g43750	1642	16	57	1.10565	3.71333	1.74782	Up	3.3e-06	1.79e-05	K08867|1|8e-105|379|gmx:100301899|WNK lysine deficient protein kinase [EC:2.7.11.1];K12132|5|2e-99|361|aly:ARALYDRAFT_317356|serine/threonine-protein kinase WNK1 [EC:2.7.11.1]	-	GO:0004702//receptor signaling protein serine/threonine kinase activity;GO:0032559	GO:0006464//cellular protein modification process	gi|356524330|ref|XP_003530782.1|/2.99489e-172/PREDICTED: probable serine/threonine-protein kinase WNK11-like [Glycine max]
Glyma19g38530	1275	27	96	2.40283	8.05422	1.74501	Up	1.42e-09	1.12e-08	-	GO:0009532//plastid stroma;GO:0009532//plastid stroma	GO:0046914//transition metal ion binding;GO:0051540;GO:0046914//transition metal ion binding;GO:0051540	GO:0031163;GO:0031163	gi|351727633|ref|NP_001238447.1|/2.61867e-77/uncharacterized protein LOC100500460 [Glycine max]
Glyma05g36310	1427	681	2420	54.1493	181.407	1.74421	Up	4.36e-205	9.54e-203	K05933|1|5e-180|629|gmx:100794816|aminocyclopropanecarboxylate oxidase [EC:1.14.17.4]	GO:0043231//intracellular membrane-bounded organelle;GO:0044444//cytoplasmic part;GO:0005576//extracellular region;GO:0016020//membrane	GO:0003729//mRNA binding;GO:0046914//transition metal ion binding;GO:0016641//oxidoreductase activity, acting on the CH-NH2 group of donors, oxygen as acceptor;GO:0016836//hydro-lyase activity	GO:0010039//response to iron ion;GO:0009692;GO:0006970//response to osmotic stress;GO:0072350//tricarboxylic acid metabolic process	gi|356513217|ref|XP_003525310.1|/6.14669e-179/PREDICTED: 1-aminocyclopropane-1-carboxylate oxidase 1-like [Glycine max]
Glyma16g33580	3559	38	135	1.21151	4.05759	1.74382	Up	6.59e-13	6.85e-12	K00924|1|0.0|826|aly:ARALYDRAFT_489442|[EC:2.7.1.-]	-	GO:0016301//kinase activity	-	gi|356561798|ref|XP_003549165.1|/0/PREDICTED: receptor-like protein kinase HSL1-like [Glycine max]
Glyma08g02560	1374	95	337	7.84525	26.2365	1.74168	Up	5.55e-30	1.32e-28	-	-	-	-	gi|356527676|ref|XP_003532434.1|/8.1749e-72/PREDICTED: uncharacterized protein LOC100779644 [Glycine max]
Glyma11g00260	1390	64	227	5.22438	17.4692	1.74148	Up	1.08e-20	1.78e-19	-	GO:0031410//cytoplasmic vesicle	-	-	gi|359807556|ref|NP_001240897.1|/8.77052e-122/uncharacterized protein LOC100816766 precursor [Glycine max]
Glyma13g30500	1355	11	39	0.921135	3.07884	1.7409	Up	0.000133867	0.000559526	K00514|1|2e-48|191|rcu:RCOM_1428040|zeta-carotene desaturase [EC:1.3.5.6];K01206|2|3e-38|157|ath:AT1G67830|alpha-L-fucosidase [EC:3.2.1.51]	GO:0030312//external encapsulating structure;GO:0043231//intracellular membrane-bounded organelle	GO:0016788//hydrolase activity, acting on ester bonds	-	gi|356549214|ref|XP_003542992.1|/0/PREDICTED: GDSL esterase/lipase At1g28580-like [Glycine max]
Glyma10g38420	1900	11	39	0.656915	2.1957	1.7409	Up	0.000133867	0.000559637	K09286|1|1e-12|73.2|aly:ARALYDRAFT_487996|EREBP-like factor	-	-	-	gi|356534163|ref|XP_003535627.1|/2.6467e-74/PREDICTED: ethylene-responsive transcription factor ERF025-like [Glycine max]
Glyma03g12240	2802	11	39	0.445445	1.48888	1.7409	Up	0.000133867	0.000559582	K12657|1|0.0|1103|gmx:100800143|delta-1-pyrroline-5-carboxylate synthetase [EC:2.7.2.11 1.2.1.41]	GO:0044424//intracellular part	GO:0016620//oxidoreductase activity, acting on the aldehyde or oxo group of donors, NAD or NADP as acceptor;GO:0016774//phosphotransferase activity, carboxyl group as acceptor	GO:0006560//proline metabolic process	gi|356504258|ref|XP_003520914.1|/0/PREDICTED: delta-1-pyrroline-5-carboxylate synthase-like [Glycine max]
Glyma02g04210	3351	90	319	3.04746	10.1831	1.74049	Up	1.94e-28	4.38e-27	K04733|1|1e-39|164|smo:SELMODRAFT_159261|interleukin-1 receptor-associated kinase 4 [EC:2.7.11.1];K13415|5|6e-36|151|ath:AT4G39400|protein brassinosteroid insensitive 1 [EC:2.7.10.1 2.7.11.1]	GO:0016020//membrane;GO:0016020//membrane;GO:0016020//membrane;GO:0016020//membrane;GO:0016020//membrane;GO:0016020//membrane;GO:0016020//membrane	GO:0004672//protein kinase activity;GO:0032559;GO:0004672//protein kinase activity;GO:0032559;GO:0004672//protein kinase activity;GO:0032559;GO:0004672//protein kinase activity;GO:0032559;GO:0004672//protein kinase activity;GO:0032559;GO:0004672//protein kinase activity;GO:0032559;GO:0004672//protein kinase activity;GO:0032559	GO:0006464//cellular protein modification process;GO:0042221//response to chemical stimulus;GO:0006464//cellular protein modification process;GO:0042221//response to chemical stimulus;GO:0006464//cellular protein modification process;GO:0042221//response to chemical stimulus;GO:0006464//cellular protein modification process;GO:0042221//response to chemical stimulus;GO:0006464//cellular protein mo…	gi|356497745|ref|XP_003517719.1|/0/PREDICTED: cysteine-rich receptor-like protein kinase 2-like [Glycine max]
Glyma14g00470	2033	234	828	13.0602	43.5668	1.73806	Up	4.73e-71	2.86e-69	-	-	-	-	gi|356553427|ref|XP_003545058.1|/0/PREDICTED: protein NLP1-like [Glycine max]
Glyma10g05320	3987	118	417	3.35819	11.188	1.73619	Up	1.44e-36	4.25e-35	K15728|1|0.0|1663|gmx:100798304|phosphatidate phosphatase LPIN [EC:3.1.3.4]	-	GO:0016791//phosphatase activity	GO:0009267//cellular response to starvation	gi|356537411|ref|XP_003537221.1|/0/PREDICTED: phosphatidate phosphatase LPIN2-like [Glycine max]
Glyma19g45280	3140	15	53	0.54204	1.80555	1.73596	Up	8.18e-06	4.19e-05	K00454|1|0.0|1392|gmx:100791000|lipoxygenase [EC:1.13.11.12]	-	GO:0046914//transition metal ion binding;GO:0016702//oxidoreductase activity, acting on single donors with incorporation of molecular oxygen, incorporation of two atoms of oxygen	GO:0006633//fatty acid biosynthetic process	gi|356573300|ref|XP_003554800.1|/0/PREDICTED: linoleate 13S-lipoxygenase 3-1, chloroplastic-like [Glycine max]
Glyma17g06160	1889	15	53	0.901009	3.00128	1.73596	Up	8.18e-06	4.19e-05	-	-	GO:0003677//DNA binding	GO:0006351//transcription, DNA-dependent	gi|356561927|ref|XP_003549228.1|/0/PREDICTED: heat stress transcription factor A-2-like [Glycine max]
Glyma08g02670	1505	32	113	2.41259	8.03164	1.73511	Up	5.84e-11	5.23e-10	K13148|1|2e-12|72.4|rcu:RCOM_0598050|integrator complex subunit 11 [EC:3.1.27.-];K05283|2|2e-11|69.3|aly:ARALYDRAFT_354960|phosphatidylinositol glycan, class W [EC:2.3.-.-];K11982|4|4e-08|58.2|vvi:100262515|E3 ubiquitin-protein ligase RNF115/126 [EC:6.3.2.19];K14297|5|1e-07|56.6|mtr:MTR_1g066430|nuclear pore complex protein Nup98-Nup96	-	-	-	gi|356511447|ref|XP_003524438.1|/2.77652e-177/PREDICTED: putative RING-H2 finger protein ATL21B-like [Glycine max]
Glyma02g09201	471	17	60	4.09541	13.6268	1.73436	Up	2.05e-06	1.14e-05	-	-	-	-	-
Glyma09g42040	2265	17	60	0.851629	2.83364	1.73436	Up	2.05e-06	1.14e-05	K11446|1|3e-57|221|ota:Ot08g01100|histone demethylase JARID1 [EC:1.14.11.-]	-	-	-	gi|356533834|ref|XP_003535463.1|/0/PREDICTED: lysine-specific demethylase 5A-like [Glycine max]
Glyma15g40930	1752	34	120	2.20199	7.32672	1.73436	Up	1.5e-11	1.41e-10	K13229|1|7e-72|270|zma:541977|2,4-dihydroxy-1,4-benzoxazin-3-one-glucoside dioxygenase [EC:1.14.20.2];K06892|2|1e-45|182|pop:POPTR_550478|;K00475|3|2e-40|165|gmx:732548|naringenin 3-dioxygenase [EC:1.14.11.9]	-	-	-	gi|356556983|ref|XP_003546798.1|/0/PREDICTED: 1-aminocyclopropane-1-carboxylate oxidase homolog [Glycine max]
Glyma09g30380	1325	57	201	4.88122	16.2272	1.7331	Up	2.23e-18	3.25e-17	-	-	-	-	gi|356520683|ref|XP_003528990.1|/1.93797e-30/PREDICTED: uncharacterized protein LOC100781046 [Glycine max]
Glyma17g13430	1850	504	1777	30.9121	102.749	1.73288	Up	9.19e-150	1.34e-147	K00517|1|1e-96|352|ath:AT2G30750|[EC:1.14.-.-]	-	GO:0046872//metal ion binding	-	gi|356563145|ref|XP_003549825.1|/0/PREDICTED: cytochrome P450 71A1-like [Glycine max]
Glyma14g02630	1239	217	765	19.8728	66.0469	1.7327	Up	1.67e-65	9.34e-64	K13789|1|1e-134|477|gmx:100170743|geranylgeranyl diphosphate synthase, type II [EC:2.5.1.1 2.5.1.10 2.5.1.29]	-	GO:0003824//catalytic activity	GO:0006720//isoprenoid metabolic process	gi|351725007|ref|NP_001238613.1|/1.90088e-133/geranyl-diphosphate synthase [Glycine max]
Glyma09g37350	3100	21	74	0.768648	2.55348	1.73207	Up	1.3e-07	8.42e-07	-	GO:0005622//intracellular;GO:0005622//intracellular	-	-	gi|356529939|ref|XP_003533543.1|/0/PREDICTED: uncharacterized protein LOC100789978 [Glycine max]
Glyma05g08060	2036	819	2883	45.6432	151.471	1.73057	Up	2.69e-241	7.34e-239	K10781|1|0.0|706|gmx:100170693|fatty acyl-ACP thioesterase B [EC:3.1.2.14 3.1.2.-]	-	GO:0016297//acyl-[acyl-carrier-protein] hydrolase activity;GO:0016297//acyl-[acyl-carrier-protein] hydrolase activity;GO:0016297//acyl-[acyl-carrier-protein] hydrolase activity	GO:0006631//fatty acid metabolic process;GO:0006631//fatty acid metabolic process;GO:0006631//fatty acid metabolic process	gi|351723763|ref|NP_001237802.1|/0/acyl-ACP thioesterase [Glycine max]
Glyma20g27870	1614	25	88	1.75754	5.83232	1.73051	Up	8.45e-09	6.21e-08	K04124|1|3e-36|151|smo:SELMODRAFT_450789|gibberellin 3-beta-dioxygenase [EC:1.14.11.15];K05282|2|3e-33|141|ath:AT5G07200|gibberellin 20-oxidase [EC:1.14.11.12]	-	GO:0045543;GO:0045543	GO:0016101//diterpenoid metabolic process;GO:0016101//diterpenoid metabolic process	gi|356575799|ref|XP_003556024.1|/0/PREDICTED: gibberellin 2-beta-dioxygenase 8-like [Glycine max]
[truncated: 4,927 more rows]

## Sheet: Group 2
Table S3: The information data of the DEGs in the ten groups between the five nodule samples-Group 2.
[truncated: 9,563 more rows]

[truncated: 8 more sheets: Group 4, Group 3, Group 5, Group 7, Group 6, Group 9, Group 8, Group 10]
